# Supplementary material for: Candidate Interaction Partners of Calpain-5 Suggest Clues to Its Involvement in Neovascular Inflammatory Vitreoretinopathy
Source: Cells. 2026 Jan 13;15(2):142. doi: 10.3390/cells15020142 (PMC12839053; doi:10.3390/cells15020142)
Supplement: Supplementary file 1 [file cells-15-00142-s001.zip › Tables S1-S6.xlsx]

## Sheet: Table S1
Table S1	Previously reported interaction partners of CAPN5
Gene	UniProt AC	Protein name	HIT/BAIT	First Author (Year)	PubMed ID	Experimental System	Throughput
PHTF1	Q9UMS5	Protein PHTF1	BAIT	Huttlin EL (2017)(2021)	28514442, 33961781	Affinity Capture-MS	High Throughput
STIP1	P31948	Stress-induced-phosphoprotein 1	HIT	Huttlin EL (2017)(2021)	28514442, 33961781	Affinity Capture-MS	High Throughput
ESR2	Q92731	Estrogen receptor beta	BAIT	Giurato G (2018)	29509190	Affinity Capture-MS	High Throughput
CD81	P60033	CD81 antigen	BAIT	Bruening J (2018)	30024968	Affinity Capture-MS	High Throughput
TRIM67	Q6ZTA4	Tripartite motif-containing protein 67	BAIT	Demirdizen E (2022)	36215168	Affinity Capture-MS	High Throughput
FBXO7	Q9Y3I1	F-box only protein 7	BAIT	Teixeira FR (2016)	27503909	Biochemical Activity	High Throughput
CAPN3	P20807	Calpain-3	BAIT	Ito T (2021)	34857952	Negative Genetic	High Throughput
PRELID1	Q9Y255	PRELI domain-containing protein 1, mitochondrial	HIT	Gonzalez-Lozano MA (2025)	40437099	Cross-Linking MS	High Throughput
TUBB4B	P68371	Tubulin beta-4B chain*		Gal (2025)	40650235	N-Terminomics/TAILS	High Throughput
TUBB6	Q9BUF5	Tubulin beta-6 chain		Gal (2025)	40650235	N-Terminomics/TAILS	High Throughput
SPTBN4	Q9H254	Spectrin beta chain, non-erythrocytic 4		Gal (2025)	40650235	N-Terminomics/TAILS	High Throughput
HSP90AB1	P08238	Heat shock protein HSP 90-beta*		Gal (2025)	40650235	N-Terminomics/TAILS	High Throughput
DDX39B	Q13838	Spliceosome RNA helicase DDX39B		Gal (2025)	40650235	N-Terminomics/TAILS	High Throughput
EWSR1	Q01844	RNA-binding protein EWS		Gal (2025)	40650235	N-Terminomics/TAILS	High Throughput
HNRNPU	Q00839	Heterogeneous nuclear ribonucleoprotein U		Gal (2025)	40650235	N-Terminomics/TAILS	High Throughput
PAIP2	Q9BPZ3	Polyadenylate-binding protein-interacting protein 2		Gal (2025)	40650235	N-Terminomics/TAILS	High Throughput
RBM3	P98179	RNA-binding protein 3		Gal (2025)	40650235	N-Terminomics/TAILS	High Throughput
DLGAP4	Q9Y2H0	Disks large-associated protein 4		Gal (2025)	40650235	N-Terminomics/TAILS	High Throughput
IQSEC1	Q6DN90	IQ motif and SEC7 domain-containing protein 1		Gal (2025)	40650235	N-Terminomics/TAILS	High Throughput
MPDZ	O75970	Multiple PDZ domain protein		Gal (2025)	40650235	N-Terminomics/TAILS	High Throughput
FBXO30	Q8TB52	F-box only protein 30		Gal (2025)	40650235	N-Terminomics/TAILS	High Throughput
H2AZ1	P0C0S5	Histone H2A.Z*		Gal (2025)	40650235	N-Terminomics/TAILS	High Throughput
H4C12 (+ 13)	P62805	Histone H4		Gal (2025)	40650235	N-Terminomics/TAILS	High Throughput
AATK	Q6ZMQ8	Serine/threonine-protein kinase LMTK1		Gal (2025)	40650235	N-Terminomics/TAILS	High Throughput
MCM3	P25205	DNA replication licensing factor MCM3		Gal (2025)	40650235	N-Terminomics/TAILS	High Throughput
TADA3	O75528	Transcriptional adapter 3		Gal (2025)	40650235	N-Terminomics/TAILS	High Throughput
TEX15	Q9BXT5	Testis-expressed protein 15		Gal (2025)	40650235	N-Terminomics/TAILS	High Throughput
TICRR	Q7Z2Z1	Treslin		Gal (2025)	40650235	N-Terminomics/TAILS	High Throughput
ZMYND15	Q9H091	Zinc finger MYND domain-containing protein 15		Gal (2025)	40650235	N-Terminomics/TAILS	High Throughput
CPVL	Q9H3G5	Probable serine carboxypeptidase CPVL		Gal (2025)	40650235	N-Terminomics/TAILS	High Throughput
PRSS2	P07478	Trypsin-2*		Gal (2025)	40650235	N-Terminomics/TAILS	High Throughput
CALML3	P27482	Calmodulin-like protein 3		Gal (2025)	40650235	N-Terminomics/TAILS	High Throughput
IFNE	Q86WN2	Interferon epsilon		Gal (2025)	40650235	N-Terminomics/TAILS	High Throughput
PDZD2	O15018	PDZ domain-containing protein 2		Gal (2025)	40650235	N-Terminomics/TAILS	High Throughput
SPDYE2B	A6NHP3	Speedy protein E2B*		Gal (2025)	40650235	N-Terminomics/TAILS	High Throughput
TFG	Q92734	Protein TFG		Gal (2025)	40650235	N-Terminomics/TAILS	High Throughput
UGP2	Q16851	UTP-glucose-1-phosphate uridylyltransferase		Gal (2025)	40650235	N-Terminomics/TAILS	High Throughput
PARK2	O60260	E3 ubiquitin-protein ligase parkin (Parkin)	BAIT	Sun X (2022)	35509820	Affinity Capture-MS	Low Throughput
MLH1	P40692	DNA mismatch repair protein Mlh1	BAIT	Brieger A (2010)	20706999	Two-hybrid	Low Throughput
TJP1	Q07157	Tight junction protein ZO-1	BAIT	Bruening J (2018)	30024968	Co-localization	Low Throughput
CUL3	Q13618	Cullin-3	HIT	Sharma J (2023)	36964131	Affinity Capture-Western	Low Throughput
KCTD7	Q96MP8	BTB/POZ domain-containing protein KCTD7	HIT	Sharma J (2023)	36964131	Affinity Capture-Western	Low Throughput
PPARD	Q03181	Peroxisome proliferator-activated receptor delta		Saez (2008)	18657264	Genetic	Low Throughput
SLIT2	O94813	Slit homolog 2 protein		Wang Y (2018)	29610848	Co-fractionation	Low Throughput
AIRE	O43918	Autoimmune regulator		Geddes J (2023)	37207905	Co-IP	Low Throughput
CASP4	P49662	Caspase-4		Chukai (2022)	35398613	Biochemical Activity	Low Throughput
MYC	P01106	Myc proto-oncogene protein		Morishima (2024)	39357823	Genetic, Western	Low Throughput
STAT	P40763	Signal transducer and activator of transcription 3		Morishima (2024)	39357823	Genetic, Western	Low Throughput
		*The respective protein was not unambiguously identified by a TAILS peptide

## Sheet: Table S2
Table S2	The proteome of SH-SY5Y cells
Uniprot AC	Gene Name (primary)	UniProt ID	Protein Names	Length	Mass
Q9BSJ8	ESYT1	ESYT1_HUMAN	Extended synaptotagmin-1 (E-Syt1) (Membrane-bound C2 domain-containing protein)	1104	122856
P09651	HNRNPA1	ROA1_HUMAN	Heterogeneous nuclear ribonucleoprotein A1 (hnRNP A1) (Helix-destabilizing protein) (Single-strand RNA-binding protein) (hnRNP core protein A1) [Cleaved into: Heterogeneous nuclear ribonucleoprotein A1, N-terminally processed]	372	38747
O00214	LGALS8	LEG8_HUMAN	Galectin-8 (Gal-8) (Po66 carbohydrate-binding protein) (Po66-CBP) (Prostate carcinoma tumor antigen 1) (PCTA-1)	317	35808
Q5ZPR3	CD276	CD276_HUMAN	CD276 antigen (4Ig-B7-H3) (B7 homolog 3) (B7-H3) (Costimulatory molecule) (CD antigen CD276)	534	57235
P35052	GPC1	GPC1_HUMAN	Glypican-1 [Cleaved into: Secreted glypican-1]	558	61680
Q96EY1	DNAJA3	DNJA3_HUMAN	DnaJ homolog subfamily A member 3, mitochondrial (DnaJ protein Tid-1) (hTid-1) (Hepatocellular carcinoma-associated antigen 57) (Tumorous imaginal discs protein Tid56 homolog)	480	52489
Q16706	MAN2A1	MA2A1_HUMAN	Alpha-mannosidase 2 (EC 3.2.1.114) (Golgi alpha-mannosidase II) (AMan II) (Man II) (Mannosidase alpha class 2A member 1) (Mannosyl-oligosaccharide 1,3-1,6-alpha-mannosidase)	1144	131141
O14548	COX7A2L	CO72L_HUMAN	Cytochrome c oxidase subunit 7A2-like, mitochondrial (Cytochrome c oxidase subunit 7A-related protein) (COX7a-related protein) (Cytochrome c oxidase subunit VIIa-related protein) (EB1) (Supercomplex assembly factor 1)	114	12615
O75794	CDC123	CD123_HUMAN	Translation initiation factor eIF2 assembly protein (Cell division cycle protein 123 homolog) (Protein D123) (HT-1080) (PZ32)	336	39135
Q8NHM5	KDM2B	KDM2B_HUMAN	Lysine-specific demethylase 2B (EC 1.14.11.27) (CXXC-type zinc finger protein 2) (F-box and leucine-rich repeat protein 10) (F-box protein FBL10) (F-box/LRR-repeat protein 10) (JmjC domain-containing histone demethylation protein 1B) (Jumonji domain-containing EMSY-interactor methyltransferase motif protein) (Protein JEMMA) (Protein-containing CXXC domain 2) ([Histone-H3]-lysine-36 demethylase 1B)	1336	152615
Q9P021	CRIPT	CRIPT_HUMAN	Cysteine-rich PDZ-binding protein (Cysteine-rich interactor of PDZ three) (Cysteine-rich interactor of PDZ3)	101	11216
P41252	IARS1	SYIC_HUMAN	Isoleucine--tRNA ligase, cytoplasmic (EC 6.1.1.5) (Isoleucyl-tRNA synthetase) (IRS) (IleRS)	1262	144498
P80723	BASP1	BASP1_HUMAN	Brain acid soluble protein 1 (22 kDa neuronal tissue-enriched acidic protein) (Neuronal axonal membrane protein NAP-22)	227	22693
Q86VP6	CAND1	CAND1_HUMAN	Cullin-associated NEDD8-dissociated protein 1 (Cullin-associated and neddylation-dissociated protein 1) (TBP-interacting protein of 120 kDa A) (TBP-interacting protein 120A) (p120 CAND1)	1230	136376
P05388	RPLP0	RLA0_HUMAN	Large ribosomal subunit protein uL10 (60S acidic ribosomal protein P0) (60S ribosomal protein L10E)	317	34274
Q9UQN3	CHMP2B	CHM2B_HUMAN	Charged multivesicular body protein 2b (CHMP2.5) (Chromatin-modifying protein 2b) (CHMP2b) (Vacuolar protein sorting-associated protein 2-2) (Vps2-2) (hVps2-2)	213	23907
Q9ULH1	ASAP1	ASAP1_HUMAN	Arf-GAP with SH3 domain, ANK repeat and PH domain-containing protein 1 (130 kDa phosphatidylinositol 4,5-bisphosphate-dependent ARF1 GTPase-activating protein) (ADP-ribosylation factor-directed GTPase-activating protein 1) (ARF GTPase-activating protein 1) (Development and differentiation-enhancing factor 1) (DEF-1) (Differentiation-enhancing factor 1) (PIP2-dependent ARF1 GAP)	1129	125498
P07741	APRT	APT_HUMAN	Adenine phosphoribosyltransferase (APRT) (EC 2.4.2.7)	180	19608
O14654	IRS4	IRS4_HUMAN	Insulin receptor substrate 4 (IRS-4) (160 kDa phosphotyrosine protein) (py160) (Phosphoprotein of 160 kDa) (pp160)	1257	133768
Q96EK6	GNPNAT1	GNA1_HUMAN	Glucosamine 6-phosphate N-acetyltransferase (EC 2.3.1.4) (Phosphoglucosamine acetylase) (Phosphoglucosamine transacetylase)	184	20749
Q14315	FLNC	FLNC_HUMAN	Filamin-C (FLN-C) (FLNc) (ABP-280-like protein) (ABP-L) (Actin-binding-like protein) (Filamin-2) (Gamma-filamin)	2725	291022
P14868	DARS1	SYDC_HUMAN	Aspartate--tRNA ligase, cytoplasmic (EC 6.1.1.12) (Aspartyl-tRNA synthetase) (AspRS) (Cell proliferation-inducing gene 40 protein)	501	57136
Q7Z6B0	CCDC91	CCD91_HUMAN	Coiled-coil domain-containing protein 91 (GGA-binding partner) (p56 accessory protein)	441	49971
P29992	GNA11	GNA11_HUMAN	Guanine nucleotide-binding protein subunit alpha-11 (G alpha-11) (G-protein subunit alpha-11) (EC 3.6.5.-) (Guanine nucleotide-binding protein G(y) subunit alpha)	359	42123
P11117	ACP2	PPAL_HUMAN	Lysosomal acid phosphatase (LAP) (EC 3.1.3.2)	423	48344
Q9NYF8	BCLAF1	BCLF1_HUMAN	Bcl-2-associated transcription factor 1 (Btf) (BCLAF1 and THRAP3 family member 1)	920	106122
Q9UBN7	HDAC6	HDAC6_HUMAN	Protein deacetylase HDAC6 (EC 3.5.1.-) (E3 ubiquitin-protein ligase HDAC6) (EC 2.3.2.-) (Tubulin-lysine deacetylase HDAC6) (EC 3.5.1.-)	1215	131419
Q08378	GOLGA3	GOGA3_HUMAN	Golgin subfamily A member 3 (Golgi complex-associated protein of 170 kDa) (GCP170) (Golgin-160)	1498	167355
Q13325	IFIT5	IFIT5_HUMAN	Interferon-induced protein with tetratricopeptide repeats 5 (IFIT-5) (Interferon-induced 58 kDa protein) (Retinoic acid- and interferon-inducible 58 kDa protein) (P58)	482	55847
Q5RI15	COX20	COX20_HUMAN	Cytochrome c oxidase assembly protein COX20, mitochondrial	118	13291
P56177	DLX1	DLX1_HUMAN	Homeobox protein DLX-1	255	27320
P49327	FASN	FAS_HUMAN	Fatty acid synthase (EC 2.3.1.85) (Type I fatty acid synthase) [Includes: [Acyl-carrier-protein] S-acetyltransferase (EC 2.3.1.38); [Acyl-carrier-protein] S-malonyltransferase (EC 2.3.1.39); 3-oxoacyl-[acyl-carrier-protein] synthase (EC 2.3.1.41); 3-oxoacyl-[acyl-carrier-protein] reductase (EC 1.1.1.100); 3-hydroxyacyl-[acyl-carrier-protein] dehydratase (EC 4.2.1.59); Enoyl-[acyl-carrier-protein]…	2511	273427
P16870	CPE	CBPE_HUMAN	Carboxypeptidase E (CPE) (EC 3.4.17.10) (Carboxypeptidase H) (CPH) (Enkephalin convertase) (Prohormone-processing carboxypeptidase)	476	53151
O60306	AQR	AQR_HUMAN	RNA helicase aquarius (EC 3.6.4.13) (Intron-binding protein of 160 kDa) (IBP160)	1485	171295
Q2TAA5	ALG11	ALG11_HUMAN	GDP-Man:Man(3)GlcNAc(2)-PP-Dol alpha-1,2-mannosyltransferase (EC 2.4.1.131) (Asparagine-linked glycosylation protein 11 homolog) (Glycolipid 2-alpha-mannosyltransferase)	492	55651
P17096	HMGA1	HMGA1_HUMAN	High mobility group protein HMG-I/HMG-Y (HMG-I(Y)) (High mobility group AT-hook protein 1) (High mobility group protein A1) (High mobility group protein R)	107	11676
Q9NWB7	IFT57	IFT57_HUMAN	Intraflagellar transport protein 57 homolog (Dermal papilla-derived protein 8) (Estrogen-related receptor beta-like protein 1) (HIP1-interacting protein) (MHS4R2)	429	49108
Q7Z569	BRAP	BRAP_HUMAN	BRCA1-associated protein (EC 2.3.2.27) (BRAP2) (Impedes mitogenic signal propagation) (IMP) (RING finger protein 52) (RING-type E3 ubiquitin transferase BRAP2) (Renal carcinoma antigen NY-REN-63)	592	67305
Q15029	EFTUD2	U5S1_HUMAN	116 kDa U5 small nuclear ribonucleoprotein component (Elongation factor Tu GTP-binding domain-containing protein 2) (SNU114 homolog) (hSNU114) (U5 snRNP-specific protein, 116 kDa) (U5-116 kDa)	972	109436
P0C0S5	H2AZ1	H2AZ_HUMAN	Histone H2A.Z (H2A/z)	128	13553
Q86V48	LUZP1	LUZP1_HUMAN	Leucine zipper protein 1 (Filamin mechanobinding actin cross-linking protein) (Fimbacin)	1076	120275
Q6PJG6	BRAT1	BRAT1_HUMAN	Integrator complex assembly factor BRAT1 (BRCA1-associated ATM activator 1) (BRCA1-associated protein required for ATM activation protein 1)	821	88119
Q9HB66	LOC128706665	Q9HB66_HUMAN	Alternative protein MKKS (McKusick-Kaufman syndrome, isoform CRA_a) (PNAS-117)	63	7264
Q6KCM7	SLC25A25	SCMC2_HUMAN	Mitochondrial adenyl nucleotide antiporter SLC25A25 (Mitochondrial ATP-Mg/Pi carrier protein 3) (Mitochondrial Ca(2+)-dependent solute carrier protein 3) (Short calcium-binding mitochondrial carrier protein 2) (SCaMC-2) (Solute carrier family 25 member 25)	469	52663
Q96SZ5	ADO	AEDO_HUMAN	2-aminoethanethiol dioxygenase (EC 1.13.11.19) (Cysteamine dioxygenase)	270	29751
P18084	ITGB5	ITB5_HUMAN	Integrin beta-5	799	88054
Q07812	BAX	BAX_HUMAN	Apoptosis regulator BAX (Bcl-2-like protein 4) (Bcl2-L-4)	192	21184
O43583	DENR	DENR_HUMAN	Density-regulated protein (DRP) (Protein DRP1) (Smooth muscle cell-associated protein 3) (SMAP-3)	198	22092
P0CG08	GPR89B	GPHRB_HUMAN	Golgi pH regulator B (Protein GPR89B)	455	52917
Q8TD30	GPT2	ALAT2_HUMAN	Alanine aminotransferase 2 (ALT2) (EC 2.6.1.2) (Glutamate pyruvate transaminase 2) (GPT 2) (Glutamic--alanine transaminase 2) (Glutamic--pyruvic transaminase 2)	523	57904
Q96J84	KIRREL1	KIRR1_HUMAN	Kin of IRRE-like protein 1 (Kin of irregular chiasm-like protein 1) (Nephrin-like protein 1)	757	83536
P00451	F8	FA8_HUMAN	Coagulation factor VIII (Antihemophilic factor) (AHF) (Procoagulant component) [Cleaved into: Factor VIIIa heavy chain, 200 kDa isoform; Factor VIIIa heavy chain, 92 kDa isoform; Factor VIII B chain; Factor VIIIa light chain]	2351	267009
Q6PFW1	PPIP5K1	VIP1_HUMAN	Inositol hexakisphosphate and diphosphoinositol-pentakisphosphate kinase 1 (EC 2.7.4.24) (Diphosphoinositol pentakisphosphate kinase 1) (Histidine acid phosphatase domain-containing protein 2A) (IP6 kinase) (Inositol pyrophosphate synthase 1) (InsP6 and PP-IP5 kinase 1) (VIP1 homolog) (hsVIP1)	1433	159521
Q6L8Q7	PDE12	PDE12_HUMAN	2',5'-phosphodiesterase 12 (2'-PDE) (2-PDE) (EC 3.1.4.-) (Mitochondrial deadenylase) (EC 3.1.13.4)	609	67352
Q9Y3E1	HDGFL3	HDGR3_HUMAN	Hepatoma-derived growth factor-related protein 3 (HRP-3) (Hepatoma-derived growth factor 2) (HDGF-2)	203	22620
Q96GC5	MRPL48	RM48_HUMAN	Large ribosomal subunit protein mL48 (39S ribosomal protein L48, mitochondrial) (L48mt) (MRP-L48)	212	23935
Q9Y5Y2	NUBP2	NUBP2_HUMAN	Cytosolic Fe-S cluster assembly factor NUBP2 (Nucleotide-binding protein 2) (NBP 2)	271	28825
P00403	MT-CO2	COX2_HUMAN	Cytochrome c oxidase subunit 2 (EC 7.1.1.9) (Cytochrome c oxidase polypeptide II)	227	25565
O75947	ATP5PD	ATP5H_HUMAN	ATP synthase peripheral stalk subunit d, mitochondrial (ATPase subunit d) (ATP synthase peripheral stalk subunit d)	161	18491
Q969Q0	RPL36AL	RL36L_HUMAN	Ribosomal protein eL42-like (60S ribosomal protein L36a-like) (Large ribosomal subunit protein eL42-like)	106	12469
P23743	DGKA	DGKA_HUMAN	Diacylglycerol kinase alpha (DAG kinase alpha) (EC 2.7.1.107) (EC 2.7.1.93) (80 kDa diacylglycerol kinase) (Diglyceride kinase alpha) (DGK-alpha)	735	82630
P51587	BRCA2	BRCA2_HUMAN	Breast cancer type 2 susceptibility protein (Fanconi anemia group D1 protein)	3418	384230
Q9UII2	ATP5IF1	ATIF1_HUMAN	ATPase inhibitor, mitochondrial (ATP synthase F1 subunit epsilon) (Inhibitor of F(1)F(o)-ATPase) (IF(1)) (IF1)	106	12249
Q9UIC8	LCMT1	LCMT1_HUMAN	Leucine carboxyl methyltransferase 1 (EC 2.1.1.233) (Protein-leucine O-methyltransferase) ([Phosphatase 2A protein]-leucine-carboxy methyltransferase 1)	334	38379
P17174	GOT1	AATC_HUMAN	Aspartate aminotransferase, cytoplasmic (cAspAT) (EC 2.6.1.1) (EC 2.6.1.3) (Cysteine aminotransferase, cytoplasmic) (Cysteine transaminase, cytoplasmic) (cCAT) (Glutamate oxaloacetate transaminase 1) (Transaminase A)	413	46248
Q9UK76	JPT1	JUPI1_HUMAN	Jupiter microtubule associated homolog 1 (Androgen-regulated protein 2) (Hematological and neurological expressed 1 protein) [Cleaved into: Jupiter microtubule associated homolog 1, N-terminally processed]	154	16015
Q9UNM6	PSMD13	PSD13_HUMAN	26S proteasome non-ATPase regulatory subunit 13 (26S proteasome regulatory subunit RPN9) (26S proteasome regulatory subunit S11) (26S proteasome regulatory subunit p40.5)	376	42945
Q9NVH1	DNAJC11	DJC11_HUMAN	DnaJ homolog subfamily C member 11	559	63278
Q7Z4S6	KIF21A	KI21A_HUMAN	Kinesin-like protein KIF21A (Kinesin-like protein KIF2) (Renal carcinoma antigen NY-REN-62)	1674	187179
Q96CX6	LRRC58	LRC58_HUMAN	Leucine-rich repeat-containing protein 58	371	40586
O43310	CTIF	CTIF_HUMAN	CBP80/20-dependent translation initiation factor	598	67587
O75390	CS	CISY_HUMAN	Citrate synthase, mitochondrial (EC 2.3.3.1) (Citrate (Si)-synthase)	466	51712
Q99460	PSMD1	PSMD1_HUMAN	26S proteasome non-ATPase regulatory subunit 1 (26S proteasome regulatory subunit RPN2) (26S proteasome regulatory subunit S1) (26S proteasome subunit p112)	953	105836
Q9Y2X7	GIT1	GIT1_HUMAN	ARF GTPase-activating protein GIT1 (ARF GAP GIT1) (Cool-associated and tyrosine-phosphorylated protein 1) (CAT-1) (CAT1) (G protein-coupled receptor kinase-interactor 1) (GRK-interacting protein 1) (p95-APP1)	761	84341
P61247	RPS3A	RS3A_HUMAN	Small ribosomal subunit protein eS1 (40S ribosomal protein S3a) (v-fos transformation effector protein) (Fte-1)	264	29945
Q96RY7	IFT140	IF140_HUMAN	Intraflagellar transport protein 140 homolog (WD and tetratricopeptide repeats protein 2)	1462	165193
Q96BJ3	AIDA	AIDA_HUMAN	Axin interactor, dorsalization-associated protein (Axin interaction partner and dorsalization antagonist)	306	35023
P62736	ACTA2	ACTA_HUMAN	Actin, aortic smooth muscle (EC 3.6.4.-) (Alpha-actin-2) (Cell growth-inhibiting gene 46 protein) [Cleaved into: Actin, aortic smooth muscle, intermediate form]	377	42009
O15228	GNPAT	GNPAT_HUMAN	Dihydroxyacetone phosphate acyltransferase (DAP-AT) (DAPAT) (DHAP-AT) (EC 2.3.1.42) (Acyl-CoA:dihydroxyacetonephosphateacyltransferase) (Glycerone-phosphate O-acyltransferase)	680	77188
Q5JST6	EFHC2	EFHC2_HUMAN	EF-hand domain-containing family member C2	749	87397
P82675	MRPS5	RT05_HUMAN	Small ribosomal subunit protein uS5m (28S ribosomal protein S5, mitochondrial) (MRP-S5) (S5mt)	430	48006
Q12931	TRAP1	TRAP1_HUMAN	Heat shock protein 75 kDa, mitochondrial (HSP 75) (Heat shock protein family C member 5) (TNFR-associated protein 1) (Tumor necrosis factor type 1 receptor-associated protein) (TRAP-1)	704	80110
Q9H3K2	GHITM	GHITM_HUMAN	Growth hormone-inducible transmembrane protein (Dermal papilla-derived protein 2) (Mitochondrial morphology and cristae structure 1) (MICS1) (Transmembrane BAX inhibitor motif-containing protein 5)	345	37205
Q13541	EIF4EBP1	4EBP1_HUMAN	Eukaryotic translation initiation factor 4E-binding protein 1 (4E-BP1) (eIF4E-binding protein 1) (Phosphorylated heat- and acid-stable protein regulated by insulin 1) (PHAS-I)	118	12580
P42765	ACAA2	THIM_HUMAN	3-ketoacyl-CoA thiolase, mitochondrial (EC 2.3.1.16) (Acetyl-CoA acetyltransferase) (EC 2.3.1.9) (Acetyl-CoA acyltransferase) (Acyl-CoA hydrolase, mitochondrial) (EC 3.1.2.-, EC 3.1.2.1, EC 3.1.2.2) (Beta-ketothiolase) (Mitochondrial 3-oxoacyl-CoA thiolase) (T1)	397	41924
P10415	BCL2	BCL2_HUMAN	Apoptosis regulator Bcl-2	239	26266
Q9UJ83	HACL1	HACL1_HUMAN	2-hydroxyacyl-CoA lyase 1 (EC 4.1.2.63) (2-hydroxyphytanoyl-CoA lyase) (2-HPCL) (Phytanoyl-CoA 2-hydroxylase 2)	578	63729
Q96LJ7	DHRS1	DHRS1_HUMAN	Dehydrogenase/reductase SDR family member 1 (EC 1.1.1.-) (Short chain dehydrogenase/reductase family 19C member 1) (Protein SDR19C1)	313	33909
P10253	GAA	LYAG_HUMAN	Lysosomal alpha-glucosidase (EC 3.2.1.20) (Acid maltase) (Aglucosidase alfa) [Cleaved into: 76 kDa lysosomal alpha-glucosidase; 70 kDa lysosomal alpha-glucosidase]	952	105324
O14802	POLR3A	RPC1_HUMAN	DNA-directed RNA polymerase III subunit RPC1 (RNA polymerase III subunit C1) (EC 2.7.7.6) (DNA-directed RNA polymerase III largest subunit) (DNA-directed RNA polymerase III subunit A) (RNA polymerase III 155 kDa subunit) (RPC155) (RNA polymerase III subunit C160)	1390	155641
Q96HN2	AHCYL2	SAHH3_HUMAN	Adenosylhomocysteinase 3 (AdoHcyase 3) (EC 3.13.2.1) (IP(3)Rs binding protein released with IP(3) 2) (IRBIT2) (Long-IRBIT) (S-adenosyl-L-homocysteine hydrolase 3) (S-adenosylhomocysteine hydrolase-like protein 2)	611	66721
P11413	G6PD	G6PD_HUMAN	Glucose-6-phosphate 1-dehydrogenase (G6PD) (EC 1.1.1.49)	515	59257
Q8IYB8	SUPV3L1	SUV3_HUMAN	ATP-dependent RNA helicase SUPV3L1, mitochondrial (EC 3.6.4.13) (Suppressor of var1 3-like protein 1) (SUV3-like protein 1)	786	87991
Q5SSJ5	HP1BP3	HP1B3_HUMAN	Heterochromatin protein 1-binding protein 3 (Protein HP1-BP74)	553	61207
P55036	PSMD4	PSMD4_HUMAN	26S proteasome non-ATPase regulatory subunit 4 (26S proteasome regulatory subunit RPN10) (26S proteasome regulatory subunit S5A) (Antisecretory factor 1) (AF) (ASF) (Multiubiquitin chain-binding protein)	377	40737
O43813	LANCL1	LANC1_HUMAN	Glutathione S-transferase LANCL1 (EC 2.5.1.18) (40 kDa erythrocyte membrane protein) (p40) (LanC-like protein 1)	399	45283
Q6SPF0	SAMD1	SAMD1_HUMAN	Sterile alpha motif domain-containing protein 1 (SAM domain-containing protein 1) (Atherin)	538	56052
P42704	LRPPRC	LPPRC_HUMAN	Leucine-rich PPR motif-containing protein, mitochondrial (130 kDa leucine-rich protein) (LRP 130) (GP130)	1394	157905
Q9UBF2	COPG2	COPG2_HUMAN	Coatomer subunit gamma-2 (Gamma-2-coat protein) (Gamma-2-COP)	871	97622
O94905	ERLIN2	ERLN2_HUMAN	Erlin-2 (Endoplasmic reticulum lipid raft-associated protein 2) (Stomatin-prohibitin-flotillin-HflC/K domain-containing protein 2) (SPFH domain-containing protein 2)	339	37840
Q96L91	EP400	EP400_HUMAN	E1A-binding protein p400 (EC 3.6.4.-) (CAG repeat protein 32) (Domino homolog) (hDomino) (Trinucleotide repeat-containing gene 12 protein) (p400 kDa SWI2/SNF2-related protein)	3159	343489
Q9H2W6	MRPL46	RM46_HUMAN	Large ribosomal subunit protein mL46 (39S ribosomal protein L46, mitochondrial) (L46mt) (MRP-L46) (P2ECSL)	279	31705
P06756	ITGAV	ITAV_HUMAN	Integrin alpha-V (Vitronectin receptor) (Vitronectin receptor subunit alpha) (CD antigen CD51) [Cleaved into: Integrin alpha-V heavy chain; Integrin alpha-V light chain]	1048	116038
Q86X55	CARM1	CARM1_HUMAN	Histone-arginine methyltransferase CARM1 (EC 2.1.1.319) (Coactivator-associated arginine methyltransferase 1) (Protein arginine N-methyltransferase 4)	608	65854
Q8NBQ5	HSD17B11	DHB11_HUMAN	Estradiol 17-beta-dehydrogenase 11 (EC 1.1.1.62) (17-beta-hydroxysteroid dehydrogenase 11) (17-beta-HSD 11) (17bHSD11) (17betaHSD11) (17-beta-hydroxysteroid dehydrogenase XI) (17-beta-HSD XI) (17betaHSDXI) (Cutaneous T-cell lymphoma-associated antigen HD-CL-03) (CTCL-associated antigen HD-CL-03) (Dehydrogenase/reductase SDR family member 8) (Retinal short-chain dehydrogenase/reductase 2) (retSDR2…	300	32964
Q6IAN0	DHRS7B	DRS7B_HUMAN	Dehydrogenase/reductase SDR family member 7B (EC 1.1.-.-) (Short-chain dehydrogenase/reductase family 32C member 1) (Protein SDR32C1)	325	35119
Q8NCT1	ARRDC4	ARRD4_HUMAN	Arrestin domain-containing protein 4	418	45479
O14672	ADAM10	ADA10_HUMAN	Disintegrin and metalloproteinase domain-containing protein 10 (ADAM 10) (EC 3.4.24.81) (CDw156) (Kuzbanian protein homolog) (Mammalian disintegrin-metalloprotease) (CD antigen CD156c)	748	84142
O43852	CALU	CALU_HUMAN	Calumenin (Crocalbin) (IEF SSP 9302)	315	37107
Q14254	FLOT2	FLOT2_HUMAN	Flotillin-2 (Epidermal surface antigen) (ESA) (Membrane component chromosome 17 surface marker 1)	428	47064
Q69YQ0	SPECC1L	CYTSA_HUMAN	Cytospin-A (Renal carcinoma antigen NY-REN-22) (Sperm antigen with calponin homology and coiled-coil domains 1-like) (SPECC1-like protein)	1117	124544
Q9UM11	FZR1	FZR1_HUMAN	Fizzy-related protein homolog (Fzr) (CDC20-like protein 1) (Cdh1/Hct1 homolog) (hCDH1)	496	55179
P04920	SLC4A2	B3A2_HUMAN	Anion exchange protein 2 (AE 2) (Anion exchanger 2) (Non-erythroid band 3-like protein) (BND3L) (Solute carrier family 4 member 2)	1241	137009
Q92522	H1-10	H1X_HUMAN	Histone H1.10 (Histone H1x)	213	22487
O00483	NDUFA4	NDUA4_HUMAN	Cytochrome c oxidase subunit NDUFA4 (Complex I-MLRQ) (CI-MLRQ) (NADH-ubiquinone oxidoreductase MLRQ subunit)	81	9370
Q01581	HMGCS1	HMCS1_HUMAN	Hydroxymethylglutaryl-CoA synthase, cytoplasmic (HMG-CoA synthase) (EC 2.3.3.10) (3-hydroxy-3-methylglutaryl coenzyme A synthase)	520	57294
P00505	GOT2	AATM_HUMAN	Aspartate aminotransferase, mitochondrial (mAspAT) (EC 2.6.1.1) (EC 2.6.1.7) (Fatty acid-binding protein) (FABP-1) (Glutamate oxaloacetate transaminase 2) (Kynurenine aminotransferase 4) (Kynurenine aminotransferase IV) (Kynurenine--oxoglutarate transaminase 4) (Kynurenine--oxoglutarate transaminase IV) (Plasma membrane-associated fatty acid-binding protein) (FABPpm) (Transaminase A)	430	47518
P05198	EIF2S1	IF2A_HUMAN	Eukaryotic translation initiation factor 2 subunit 1 (Eukaryotic translation initiation factor 2 subunit alpha) (eIF-2-alpha) (eIF-2A) (eIF-2alpha) (eIF2-alpha)	315	36112
P55268	LAMB2	LAMB2_HUMAN	Laminin subunit beta-2 (Laminin B1s chain) (Laminin-11 subunit beta) (Laminin-14 subunit beta) (Laminin-15 subunit beta) (Laminin-3 subunit beta) (Laminin-4 subunit beta) (Laminin-7 subunit beta) (Laminin-9 subunit beta) (S-laminin subunit beta) (S-LAM beta)	1798	195981
Q12756	KIF1A	KIF1A_HUMAN	Kinesin-like protein KIF1A (EC 5.6.1.3) (Axonal transporter of synaptic vesicles) (Microtubule-based motor KIF1A) (Unc-104- and KIF1A-related protein) (hUnc-104)	1690	191064
P98160	HSPG2	PGBM_HUMAN	Basement membrane-specific heparan sulfate proteoglycan core protein (HSPG) (Perlecan) (PLC) [Cleaved into: Endorepellin; LG3 peptide]	4391	468830
Q92499	DDX1	DDX1_HUMAN	ATP-dependent RNA helicase DDX1 (EC 3.6.4.13) (DEAD box protein 1) (DEAD box protein retinoblastoma) (DBP-RB)	740	82432
P19388	POLR2E	RPAB1_HUMAN	DNA-directed RNA polymerases I, II, and III subunit RPABC1 (RNA polymerases I, II, and III subunit ABC1) (DNA-directed RNA polymerase II 23 kDa polypeptide) (DNA-directed RNA polymerase II subunit E) (RPB5 homolog) (XAP4)	210	24551
O60763	USO1	USO1_HUMAN	General vesicular transport factor p115 (Protein USO1 homolog) (Transcytosis-associated protein) (TAP) (Vesicle-docking protein)	962	107895
Q15723	ELF2	ELF2_HUMAN	ETS-related transcription factor Elf-2 (E74-like factor 2) (New ETS-related factor)	593	63967
Q9BWU0	SLC4A1AP	NADAP_HUMAN	Kanadaptin (Human lung cancer oncogene 3 protein) (HLC-3) (Kidney anion exchanger adapter protein) (Solute carrier family 4 anion exchanger member 1 adapter protein)	742	82890
Q9NQT5	EXOSC3	EXOS3_HUMAN	Exosome complex component RRP40 (Exosome component 3) (Ribosomal RNA-processing protein 40) (p10)	275	29572
P05455	SSB	LA_HUMAN	Lupus La protein (La autoantigen) (La ribonucleoprotein) (Sjoegren syndrome type B antigen) (SS-B)	408	46837
Q9NP80	PNPLA8	PLPL8_HUMAN	Calcium-independent phospholipase A2-gamma (EC 3.1.1.-) (EC 3.1.1.5) (Intracellular membrane-associated calcium-independent phospholipase A2 gamma) (iPLA2-gamma) (PNPLA-gamma) (Patatin-like phospholipase domain-containing protein 8) (iPLA2-2)	782	88477
Q6PL18	ATAD2	ATAD2_HUMAN	ATPase family AAA domain-containing protein 2 (EC 3.6.1.-) (AAA nuclear coregulator cancer-associated protein) (ANCCA)	1390	158554
O94887	FARP2	FARP2_HUMAN	FERM, ARHGEF and pleckstrin domain-containing protein 2 (FERM domain-including RhoGEF) (FIR) (FERM, RhoGEF and pleckstrin domain-containing protein 2) (Pleckstrin homology domain-containing family C member 3) (PH domain-containing family C member 3)	1054	119888
O96005	CLPTM1	CLPT1_HUMAN	Putative lipid scramblase CLPTM1 (Cleft lip and palate transmembrane protein 1)	669	76097
Q9NXV6	CDKN2AIP	CARF_HUMAN	CDKN2A-interacting protein (Collaborator of ARF)	580	61125
Q96FN4	CPNE2	CPNE2_HUMAN	Copine-2 (Copine II)	548	61190
O43414	ERI3	ERI3_HUMAN	ERI1 exoribonuclease 3 (EC 3.1.-.-) (Prion interactor 1) (Prion protein-interacting protein)	337	37238
O96019	ACTL6A	ACL6A_HUMAN	Actin-like protein 6A (53 kDa BRG1-associated factor A) (Actin-related protein Baf53a) (ArpNbeta) (BRG1-associated factor 53A) (BAF53A) (INO80 complex subunit K)	429	47461
Q86WJ1	CHD1L	CHD1L_HUMAN	Chromodomain-helicase-DNA-binding protein 1-like (EC 3.6.4.-) (Amplified in liver cancer protein 1)	897	101000
Q99715	COL12A1	COCA1_HUMAN	Collagen alpha-1(XII) chain	3063	333147
P51991	HNRNPA3	ROA3_HUMAN	Heterogeneous nuclear ribonucleoprotein A3 (hnRNP A3)	378	39595
P84077	ARF1	ARF1_HUMAN	ADP-ribosylation factor 1 (EC 3.6.5.2)	181	20697
Q13907	IDI1	IDI1_HUMAN	Isopentenyl-diphosphate Delta-isomerase 1 (EC 5.3.3.2) (Isopentenyl pyrophosphate isomerase 1) (IPP isomerase 1) (IPPI1)	227	26319
P43686	PSMC4	PRS6B_HUMAN	26S proteasome regulatory subunit 6B (26S proteasome AAA-ATPase subunit RPT3) (MB67-interacting protein) (MIP224) (Proteasome 26S subunit ATPase 4) (Tat-binding protein 7) (TBP-7)	418	47366
Q96G23	CERS2	CERS2_HUMAN	Ceramide synthase 2 (CerS2) (LAG1 longevity assurance homolog 2) (SP260) (Sphingosine N-acyltransferase CERS2) (EC 2.3.1.24) (Tumor metastasis-suppressor gene 1 protein) (Very-long-chain ceramide synthase CERS2) (EC 2.3.1.297)	380	44876
Q9Y3U8	RPL36	RL36_HUMAN	Large ribosomal subunit protein eL36 (60S ribosomal protein L36)	105	12254
Q00535	CDK5	CDK5_HUMAN	Cyclin-dependent kinase 5 (EC 2.7.11.1) (Cell division protein kinase 5) (Cyclin-dependent-like kinase 5) (Serine/threonine-protein kinase PSSALRE) (Tau protein kinase II catalytic subunit) (TPKII catalytic subunit)	292	33304
P48637	GSS	GSHB_HUMAN	Glutathione synthetase (GSH synthetase) (GSH-S) (EC 6.3.2.3) (Glutathione synthase)	474	52385
Q9NUQ2	AGPAT5	PLCE_HUMAN	1-acyl-sn-glycerol-3-phosphate acyltransferase epsilon (EC 2.3.1.51) (1-acylglycerol-3-phosphate O-acyltransferase 5) (1-AGP acyltransferase 5) (1-AGPAT 5) (Lysophosphatidic acid acyltransferase epsilon) (LPAAT-epsilon)	364	42072
P00533	EGFR	EGFR_HUMAN	Epidermal growth factor receptor (EC 2.7.10.1) (Proto-oncogene c-ErbB-1) (Receptor tyrosine-protein kinase erbB-1)	1210	134277
P63010	AP2B1	AP2B1_HUMAN	AP-2 complex subunit beta (AP105B) (Adaptor protein complex AP-2 subunit beta) (Adaptor-related protein complex 2 subunit beta) (Beta-2-adaptin) (Beta-adaptin) (Clathrin assembly protein complex 2 beta large chain) (Plasma membrane adaptor HA2/AP2 adaptin beta subunit)	937	104553
Q92878	RAD50	RAD50_HUMAN	DNA repair protein RAD50 (hRAD50) (EC 3.6.-.-)	1312	153892
A6NC98	CCDC88B	CC88B_HUMAN	Coiled-coil domain-containing protein 88B (Brain leucine zipper domain-containing protein) (Gipie) (Hook-related protein 3) (HkRP3)	1476	164809
Q9H8G2	CAAP1	CAAP1_HUMAN	Caspase activity and apoptosis inhibitor 1 (Conserved anti-apoptotic protein) (CAAP)	361	38368
Q9BW19	KIFC1	KIFC1_HUMAN	Kinesin-like protein KIFC1 (Kinesin-like protein 2) (Kinesin-related protein HSET)	673	73748
Q9H3Z4	DNAJC5	DNJC5_HUMAN	DnaJ homolog subfamily C member 5 (Ceroid-lipofuscinosis neuronal protein 4) (Cysteine string protein) (CSP)	198	22149
P21589	NT5E	5NTD_HUMAN	5'-nucleotidase (5'-NT) (EC 3.1.3.35) (EC 3.1.3.5) (EC 3.1.3.89) (EC 3.1.3.91) (EC 3.1.3.99) (5'-deoxynucleotidase) (Ecto-5'-nucleotidase) (IMP-specific 5'-nucleotidase) (Thymidylate 5'-phosphatase) (CD antigen CD73)	574	63368
Q16850	CYP51A1	CP51A_HUMAN	Lanosterol 14-alpha demethylase (LDM) (EC 1.14.14.154) (CYPLI) (Cytochrome P450 51A1) (CYP51A1) (Cytochrome P450-14DM) (Cytochrome P45014DM) (Cytochrome P450LI) (Sterol 14-alpha demethylase)	509	57278
Q86U70	LDB1	LDB1_HUMAN	LIM domain-binding protein 1 (LDB-1) (Carboxyl-terminal LIM domain-binding protein 2) (CLIM-2) (LIM domain-binding factor CLIM2) (hLdb1) (Nuclear LIM interactor)	411	46533
Q9UJW0	DCTN4	DCTN4_HUMAN	Dynactin subunit 4 (Dyn4) (Dynactin subunit p62)	460	52337
P29373	CRABP2	RABP2_HUMAN	Cellular retinoic acid-binding protein 2 (Cellular retinoic acid-binding protein II) (CRABP-II)	138	15693
P31323	PRKAR2B	KAP3_HUMAN	cAMP-dependent protein kinase type II-beta regulatory subunit	418	46302
Q9NR31	SAR1A	SAR1A_HUMAN	Small COPII coat GTPase SAR1A (EC 3.6.5.2) (COPII-associated small GTPase) (Secretion-associated Ras-related GTPase 1A)	198	22367
P78318	IGBP1	IGBP1_HUMAN	Immunoglobulin-binding protein 1 (B-cell signal transduction molecule alpha 4) (Protein alpha-4) (CD79a-binding protein 1) (Protein phosphatase 2/4/6 regulatory subunit) (Renal carcinoma antigen NY-REN-16)	339	39222
P38432	COIL	COIL_HUMAN	Coilin (p80-coilin)	576	62608
P49069	CAMLG	CAMLG_HUMAN	Guided entry of tail-anchored proteins factor CAMLG (Calcium signal-modulating cyclophilin ligand)	296	32953
Q9NRL2	BAZ1A	BAZ1A_HUMAN	Bromodomain adjacent to zinc finger domain protein 1A (ATP-dependent chromatin-remodeling protein) (ATP-utilizing chromatin assembly and remodeling factor 1) (hACF1) (CHRAC subunit ACF1) (Williams syndrome transcription factor-related chromatin-remodeling factor 180) (WCRF180) (hWALp1)	1556	178702
Q99700	ATXN2	ATX2_HUMAN	Ataxin-2 (Spinocerebellar ataxia type 2 protein) (Trinucleotide repeat-containing gene 13 protein)	1313	140283
Q6JBY9	RCSD1	CPZIP_HUMAN	CapZ-interacting protein (Protein kinase substrate CapZIP) (RCSD domain-containing protein 1)	416	44504
Q01831	XPC	XPC_HUMAN	DNA repair protein complementing XP-C cells (Xeroderma pigmentosum group C-complementing protein) (p125)	940	105953
Q01968	OCRL	OCRL_HUMAN	Inositol polyphosphate 5-phosphatase OCRL (EC 3.1.3.36) (EC 3.1.3.56) (Inositol polyphosphate 5-phosphatase OCRL-1) (OCRL-1) (Lowe oculocerebrorenal syndrome protein) (Phosphatidylinositol 3,4,5-triphosphate 5-phosphatase) (EC 3.1.3.86)	901	104205
P52564	MAP2K6	MP2K6_HUMAN	Dual specificity mitogen-activated protein kinase kinase 6 (MAP kinase kinase 6) (MAPKK 6) (EC 2.7.12.2) (MAPK/ERK kinase 6) (MEK 6) (Stress-activated protein kinase kinase 3) (SAPK kinase 3) (SAPKK-3) (SAPKK3)	334	37492
Q9NW08	POLR3B	RPC2_HUMAN	DNA-directed RNA polymerase III subunit RPC2 (RNA polymerase III subunit C2) (EC 2.7.7.6) (C128) (DNA-directed RNA polymerase III 127.6 kDa polypeptide) (DNA-directed RNA polymerase III subunit B)	1133	127785
Q4V328	GRIPAP1	GRAP1_HUMAN	GRIP1-associated protein 1 (GRASP-1) [Cleaved into: GRASP-1 C-terminal chain (30kDa C-terminus form)]	841	96006
Q10570	CPSF1	CPSF1_HUMAN	Cleavage and polyadenylation specificity factor subunit 1 (Cleavage and polyadenylation specificity factor 160 kDa subunit) (CPSF 160 kDa subunit)	1443	160884
O75874	IDH1	IDHC_HUMAN	Isocitrate dehydrogenase [NADP] cytoplasmic (IDH) (IDH1) (EC 1.1.1.42) (Cytosolic NADP-isocitrate dehydrogenase) (IDPc) (NADP(+)-specific ICDH) (Oxalosuccinate decarboxylase)	414	46659
Q8TD57	DNAH3	DYH3_HUMAN	Dynein axonemal heavy chain 3 (Axonemal beta dynein heavy chain 3) (HsADHC3) (Ciliary dynein heavy chain 3) (Dnahc3-b)	4116	470771
O43175	PHGDH	SERA_HUMAN	D-3-phosphoglycerate dehydrogenase (3-PGDH) (EC 1.1.1.95) (2-oxoglutarate reductase) (EC 1.1.1.399) (Malate dehydrogenase) (EC 1.1.1.37)	533	56651
Q9UEW3	MARCO	MARCO_HUMAN	Macrophage receptor MARCO (Macrophage receptor with collagenous structure) (Scavenger receptor class A member 2)	520	52658
O75569	PRKRA	PRKRA_HUMAN	Interferon-inducible double-stranded RNA-dependent protein kinase activator A (PKR-associated protein X) (PKR-associating protein X) (Protein activator of the interferon-induced protein kinase) (Protein kinase, interferon-inducible double-stranded RNA-dependent activator)	313	34404
Q8NE71	ABCF1	ABCF1_HUMAN	ATP-binding cassette sub-family F member 1 (ATP-binding cassette 50) (TNF-alpha-stimulated ABC protein)	845	95926
O15379	HDAC3	HDAC3_HUMAN	Histone deacetylase 3 (HD3) (EC 3.5.1.98) (Protein deacetylase HDAC3) (EC 3.5.1.-) (Protein deacylase HDAC3) (EC 3.5.1.-) (RPD3-2) (SMAP45)	428	48848
Q96T60	PNKP	PNKP_HUMAN	Bifunctional polynucleotide phosphatase/kinase (DNA 5'-kinase/3'-phosphatase) (Polynucleotide kinase-3'-phosphatase) [Includes: Polynucleotide 3'-phosphatase (EC 3.1.3.32) (2'(3')-polynucleotidase); Polynucleotide 5'-hydroxyl-kinase (EC 2.7.1.78)]	521	57076
Q9NR48	ASH1L	ASH1L_HUMAN	Histone-lysine N-methyltransferase ASH1L (EC 2.1.1.359) (EC 2.1.1.367) (ASH1-like protein) (huASH1) (Absent small and homeotic disks protein 1 homolog) (Lysine N-methyltransferase 2H)	2969	332790
Q16531	DDB1	DDB1_HUMAN	DNA damage-binding protein 1 (DDB p127 subunit) (DNA damage-binding protein a) (DDBa) (Damage-specific DNA-binding protein 1) (HBV X-associated protein 1) (XAP-1) (UV-damaged DNA-binding factor) (UV-damaged DNA-binding protein 1) (UV-DDB 1) (XPE-binding factor) (XPE-BF) (Xeroderma pigmentosum group E-complementing protein) (XPCe)	1140	126968
Q9HBK9	AS3MT	AS3MT_HUMAN	Arsenite methyltransferase (EC 2.1.1.137) (Methylarsonite methyltransferase) (S-adenosyl-L-methionine:arsenic(III) methyltransferase)	375	41748
Q99961	SH3GL1	SH3G1_HUMAN	Endophilin-A2 (EEN fusion partner of MLL) (Endophilin-2) (Extra eleven-nineteen leukemia fusion gene protein) (EEN) (SH3 domain protein 2B) (SH3 domain-containing GRB2-like protein 1)	368	41490
O75446	SAP30	SAP30_HUMAN	Histone deacetylase complex subunit SAP30 (30 kDa Sin3-associated polypeptide) (Sin3 corepressor complex subunit SAP30) (Sin3-associated polypeptide p30)	220	23306
O95573	ACSL3	ACSL3_HUMAN	Fatty acid CoA ligase Acsl3 (Arachidonate--CoA ligase) (EC 6.2.1.15) (Long-chain acyl-CoA synthetase 3) (LACS 3) (Long-chain-fatty-acid--CoA ligase 3) (EC 6.2.1.3) (Medium-chain acyl-CoA ligase Acsl3) (EC 6.2.1.2)	720	80420
O75367	MACROH2A1	H2AY_HUMAN	Core histone macro-H2A.1 (Histone macroH2A1) (mH2A1) (Histone H2A.y) (H2A/y) (Medulloblastoma antigen MU-MB-50.205)	369	39184
Q12873	CHD3	CHD3_HUMAN	Chromodomain-helicase-DNA-binding protein 3 (CHD-3) (EC 3.6.4.12) (ATP-dependent helicase CHD3) (Mi-2 autoantigen 240 kDa protein) (Mi2-alpha) (Zinc finger helicase) (hZFH)	2000	226592
Q9Y5Y0	FLVCR1	FLVC1_HUMAN	Choline/ethanolamine transporter FLVCR1 (Feline leukemia virus subgroup C receptor-related protein 1) (Feline leukemia virus subgroup C receptor) (hFLVCR) (Heme transporter FLVCR1)	555	59863
P85037	FOXK1	FOXK1_HUMAN	Forkhead box protein K1 (Myocyte nuclear factor) (MNF)	733	75457
Q14781	CBX2	CBX2_HUMAN	Chromobox protein homolog 2	532	56081
O00303	EIF3F	EIF3F_HUMAN	Eukaryotic translation initiation factor 3 subunit F (eIF3f) (Deubiquitinating enzyme eIF3f) (EC 3.4.19.12) (Eukaryotic translation initiation factor 3 subunit 5) (eIF-3-epsilon) (eIF3 p47)	357	37564
P52732	KIF11	KIF11_HUMAN	Kinesin-like protein KIF11 (Kinesin-like protein 1) (Kinesin-like spindle protein HKSP) (Kinesin-related motor protein Eg5) (Thyroid receptor-interacting protein 5) (TR-interacting protein 5) (TRIP-5)	1056	119159
P51610	HCFC1	HCFC1_HUMAN	Host cell factor 1 (HCF) (HCF-1) (C1 factor) (CFF) (VCAF) (VP16 accessory protein) [Cleaved into: HCF N-terminal chain 1; HCF N-terminal chain 2; HCF N-terminal chain 3; HCF N-terminal chain 4; HCF N-terminal chain 5; HCF N-terminal chain 6; HCF C-terminal chain 1; HCF C-terminal chain 2; HCF C-terminal chain 3; HCF C-terminal chain 4; HCF C-terminal chain 5; HCF C-terminal chain 6]	2035	208732
O75369	FLNB	FLNB_HUMAN	Filamin-B (FLN-B) (ABP-278) (ABP-280 homolog) (Actin-binding-like protein) (Beta-filamin) (Filamin homolog 1) (Fh1) (Filamin-3) (Thyroid autoantigen) (Truncated actin-binding protein) (Truncated ABP)	2602	278164
O75608	LYPLA1	LYPA1_HUMAN	Acyl-protein thioesterase 1 (APT-1) (hAPT1) (EC 3.1.2.-) (Lysophospholipase 1) (Lysophospholipase I) (LPL-I) (LysoPLA I) (Palmitoyl-protein hydrolase) (EC 3.1.2.22)	230	24670
Q8TCD5	NT5C	NT5C_HUMAN	5'(3')-deoxyribonucleotidase, cytosolic type (EC 3.1.3.-) (Cytosolic 5',3'-pyrimidine nucleotidase) (Deoxy-5'-nucleotidase 1) (dNT-1)	201	23383
P10643	C7	CO7_HUMAN	Complement component C7	843	93518
Q8NC96	NECAP1	NECP1_HUMAN	Adaptin ear-binding coat-associated protein 1 (NECAP endocytosis-associated protein 1) (NECAP-1)	275	29737
P11021	HSPA5	BIP_HUMAN	Endoplasmic reticulum chaperone BiP (EC 3.6.4.10) (78 kDa glucose-regulated protein) (GRP-78) (Binding-immunoglobulin protein) (BiP) (Heat shock protein 70 family protein 5) (HSP70 family protein 5) (Heat shock protein family A member 5) (Immunoglobulin heavy chain-binding protein)	654	72333
Q96AC1	FERMT2	FERM2_HUMAN	Fermitin family homolog 2 (Kindlin-2) (Mitogen-inducible gene 2 protein) (MIG-2) (Pleckstrin homology domain-containing family C member 1) (PH domain-containing family C member 1)	680	77861
Q92598	HSPH1	HS105_HUMAN	Heat shock protein 105 kDa (Antigen NY-CO-25) (Heat shock 110 kDa protein) (Heat shock protein family H member 1)	858	96865
Q0VDD8	DNAH14	DYH14_HUMAN	Dynein axonemal heavy chain 14 (Axonemal beta dynein heavy chain 14) (Ciliary dynein heavy chain 14)	3507	399895
P60981	DSTN	DEST_HUMAN	Destrin (Actin-depolymerizing factor) (ADF)	165	18506
P16401	H1-5	H15_HUMAN	Histone H1.5 (Histone H1a) (Histone H1b) (Histone H1s-3)	226	22580
Q16775	HAGH	GLO2_HUMAN	Hydroxyacylglutathione hydrolase, mitochondrial (EC 3.1.2.6) (Glyoxalase II) (Glx II)	308	33806
P61296	HAND2	HAND2_HUMAN	Heart- and neural crest derivatives-expressed protein 2 (Class A basic helix-loop-helix protein 26) (bHLHa26) (Deciduum, heart, autonomic nervous system and neural crest derivatives-expressed protein 2) (dHAND)	217	23666
P40222	TXLNA	TXLNA_HUMAN	Alpha-taxilin	546	61891
Q04446	GBE1	GLGB_HUMAN	1,4-alpha-glucan-branching enzyme (EC 2.4.1.18) (Brancher enzyme) (Glycogen-branching enzyme)	702	80474
Q9BYD2	MRPL9	RM09_HUMAN	Large ribosomal subunit protein bL9m (39S ribosomal protein L9, mitochondrial) (L9mt) (MRP-L9)	267	30243
O00411	POLRMT	RPOM_HUMAN	DNA-directed RNA polymerase, mitochondrial (MtRPOL) (EC 2.7.7.6)	1230	138620
P48728	AMT	GCST_HUMAN	Aminomethyltransferase, mitochondrial (EC 2.1.2.10) (Glycine cleavage system T protein) (GCVT)	403	43946
Q96HD1	CRELD1	CREL1_HUMAN	Protein disulfide isomerase CRELD1 (EC 5.3.4.1) (Cysteine-rich with EGF-like domain protein 1)	420	45440
Q96AB3	ISOC2	ISOC2_HUMAN	Isochorismatase domain-containing protein 2	205	22337
Q8IYD1	GSPT2	ERF3B_HUMAN	Eukaryotic peptide chain release factor GTP-binding subunit ERF3B (Eukaryotic peptide chain release factor subunit 3b) (eRF3b) (EC 3.6.5.-) (G1 to S phase transition protein 2 homolog)	628	68883
P10809	HSPD1	CH60_HUMAN	60 kDa heat shock protein, mitochondrial (EC 5.6.1.7) (60 kDa chaperonin) (Chaperonin 60) (CPN60) (Heat shock protein 60) (HSP-60) (Hsp60) (Heat shock protein family D member 1) (HuCHA60) (Mitochondrial matrix protein P1) (P60 lymphocyte protein)	573	61055
Q9BY66	KDM5D	KDM5D_HUMAN	Lysine-specific demethylase 5D (EC 1.14.11.67) (Histocompatibility Y antigen) (H-Y) (Histone demethylase JARID1D) (Jumonji/ARID domain-containing protein 1D) (Protein SmcY) ([histone H3]-trimethyl-L-lysine(4) demethylase 5D)	1539	174073
P49207	RPL34	RL34_HUMAN	Large ribosomal subunit protein eL34 (60S ribosomal protein L34)	117	13293
P38117	ETFB	ETFB_HUMAN	Electron transfer flavoprotein subunit beta (Beta-ETF)	255	27844
P41208	CETN2	CETN2_HUMAN	Centrin-2 (Caltractin isoform 1)	172	19738
Q8TDD1	DDX54	DDX54_HUMAN	ATP-dependent RNA helicase DDX54 (EC 3.6.4.13) (ATP-dependent RNA helicase DP97) (DEAD box RNA helicase 97 kDa) (DEAD box protein 54)	881	98595
Q5U5X0	LYRM7	LYRM7_HUMAN	Complex III assembly factor LYRM7 (LYR motif-containing protein 7)	104	11955
Q9NR09	BIRC6	BIRC6_HUMAN	Dual E2 ubiquitin-conjugating enzyme/E3 ubiquitin-protein ligase BIRC6 (EC 2.3.2.24) (BIR repeat-containing ubiquitin-conjugating enzyme) (BRUCE) (Baculoviral IAP repeat-containing protein 6) (Ubiquitin-conjugating BIR domain enzyme apollon) (APOLLON)	4857	530269
Q08AD1	CAMSAP2	CAMP2_HUMAN	Calmodulin-regulated spectrin-associated protein 2 (Calmodulin-regulated spectrin-associated protein 1-like protein 1)	1489	168089
P05783	KRT18	K1C18_HUMAN	Keratin, type I cytoskeletal 18 (Cell proliferation-inducing gene 46 protein) (Cytokeratin-18) (CK-18) (Keratin-18) (K18)	430	48058
P08133	ANXA6	ANXA6_HUMAN	Annexin A6 (67 kDa calelectrin) (Annexin VI) (Annexin-6) (Calphobindin-II) (CPB-II) (Chromobindin-20) (Lipocortin VI) (Protein III) (p68) (p70)	673	75873
O00232	PSMD12	PSD12_HUMAN	26S proteasome non-ATPase regulatory subunit 12 (26S proteasome regulatory subunit RPN5) (26S proteasome regulatory subunit p55)	456	52904
P84090	ERH	ERH_HUMAN	Enhancer of rudimentary homolog	104	12259
P0CAP2	POLR2M	GRL1A_HUMAN	DNA-directed RNA polymerase II subunit GRINL1A (DNA-directed RNA polymerase II subunit M) (Glutamate receptor-like protein 1A)	368	41740
P47985	UQCRFS1	UCRI_HUMAN	Cytochrome b-c1 complex subunit Rieske, mitochondrial (EC 7.1.1.8) (Complex III subunit 5) (Cytochrome b-c1 complex subunit 5) (Rieske iron-sulfur protein) (RISP) (Rieske protein UQCRFS1) (Ubiquinol-cytochrome c reductase iron-sulfur subunit) [Cleaved into: Cytochrome b-c1 complex subunit 9 (Su9) (Subunit 9) (8 kDa subunit 9) (Complex III subunit IX) (Cytochrome b-c1 complex subunit 11) (UQCRFS1 …	274	29668
O14646	CHD1	CHD1_HUMAN	Chromodomain-helicase-DNA-binding protein 1 (CHD-1) (EC 3.6.4.12) (ATP-dependent helicase CHD1)	1710	196688
Q9Y6U3	SCIN	SCIN_HUMAN	Scinderin (Adseverin)	715	80489
Q8N5R6	CCDC33	CCD33_HUMAN	Coiled-coil domain-containing protein 33 (Cancer/testis antigen 61) (CT61)	958	107216
Q96G61	NUDT11	NUD11_HUMAN	Diphosphoinositol polyphosphate phosphohydrolase 3-beta (DIPP-3-beta) (DIPP3-beta) (hDIPP3beta) (EC 3.6.1.52) (Diadenosine 5',5'''-P1,P6-hexaphosphate hydrolase 3-beta) (Diadenosine hexaphosphate hydrolase (AMP-forming)) (EC 3.6.1.60) (Nucleoside diphosphate-linked moiety X motif 11) (Nudix motif 11) (hAps1)	164	18559
Q5VWZ2	LYPLAL1	LYPL1_HUMAN	Lysophospholipase-like protein 1 (EC 3.1.2.22)	237	26316
Q6P597	KLC3	KLC3_HUMAN	Kinesin light chain 3 (KLC2-like) (kinesin light chain 2)	504	55364
O75592	MYCBP2	MYCB2_HUMAN	E3 ubiquitin-protein ligase MYCBP2 (EC 2.3.2.33) (Myc-binding protein 2) (Protein associated with Myc)	4678	513636
Q9NU23	LYRM2	LYRM2_HUMAN	LYR motif-containing protein 2	88	10449
Q8IXS2	CCDC65	DRC2_HUMAN	Dynein regulatory complex subunit 2 (Coiled-coil domain-containing protein 65) (Testis development protein NYD-SP28)	484	57297
Q7L5N7	LPCAT2	PCAT2_HUMAN	Lysophosphatidylcholine acyltransferase 2 (LPC acyltransferase 2) (LPCAT-2) (LysoPC acyltransferase 2) (EC 2.3.1.23) (1-acylglycerol-3-phosphate O-acyltransferase 11) (1-AGP acyltransferase 11) (1-AGPAT 11) (EC 2.3.1.51) (1-acylglycerophosphocholine O-acyltransferase) (1-alkenylglycerophosphocholine O-acyltransferase) (EC 2.3.1.25) (1-alkylglycerophosphocholine O-acetyltransferase) (EC 2.3.1.67) …	544	60208
Q8WTS6	SETD7	SETD7_HUMAN	Histone-lysine N-methyltransferase SETD7 (EC 2.1.1.364) (Histone H3-K4 methyltransferase SETD7) (H3-K4-HMTase SETD7) (Lysine N-methyltransferase 7) (SET domain-containing protein 7) (SET7/9)	366	40721
P18850	ATF6	ATF6A_HUMAN	Cyclic AMP-dependent transcription factor ATF-6 alpha (cAMP-dependent transcription factor ATF-6 alpha) (Activating transcription factor 6 alpha) (ATF6-alpha) [Cleaved into: Processed cyclic AMP-dependent transcription factor ATF-6 alpha]	670	74585
O60313	OPA1	OPA1_HUMAN	Dynamin-like GTPase OPA1, mitochondrial (EC 3.6.5.5) (Optic atrophy protein 1) [Cleaved into: Dynamin-like GTPase OPA1, long form (L-OPA1); Dynamin-like GTPase OPA1, short form (S-OPA1)]	960	111631
Q92759	GTF2H4	TF2H4_HUMAN	General transcription factor IIH subunit 4 (Basic transcription factor 2 52 kDa subunit) (BTF2 p52) (General transcription factor IIH polypeptide 4) (TFIIH basal transcription factor complex p52 subunit)	462	52186
Q8WWM7	ATXN2L	ATX2L_HUMAN	Ataxin-2-like protein (Ataxin-2 domain protein) (Ataxin-2-related protein)	1075	113374
Q8WVH0	CPLX3	CPLX3_HUMAN	Complexin-3 (Complexin III) (CPX III)	158	17557
Q86UK0	ABCA12	ABCAC_HUMAN	Glucosylceramide transporter ABCA12 (EC 7.6.2.1) (ATP-binding cassette sub-family A member 12) (ATP-binding cassette transporter 12) (ATP-binding cassette 12)	2595	293237
Q8TB37	NUBPL	NUBPL_HUMAN	Iron-sulfur cluster transfer protein NUBPL (IND1 homolog) (Nucleotide-binding protein-like) (huInd1)	319	34083
Q96S65	CSRNP1	CSRN1_HUMAN	Cysteine/serine-rich nuclear protein 1 (CSRNP-1) (Axin-1 up-regulated gene 1 protein) (Protein URAX1) (TGF-beta-induced apoptosis protein 3) (TAIP-3)	589	63508
Q03154	ACY1	ACY1_HUMAN	Aminoacylase-1 (ACY-1) (EC 3.5.1.14) (N-acyl-L-amino-acid amidohydrolase)	408	45885
P49643	PRIM2	PRI2_HUMAN	DNA primase large subunit (DNA primase 58 kDa subunit) (p58)	509	58806
Q13620	CUL4B	CUL4B_HUMAN	Cullin-4B (CUL-4B)	913	103982
Q14974	KPNB1	IMB1_HUMAN	Importin subunit beta-1 (Importin-90) (Karyopherin subunit beta-1) (Nuclear factor p97) (Pore targeting complex 97 kDa subunit) (PTAC97)	876	97170
P04792	HSPB1	HSPB1_HUMAN	Heat shock protein beta-1 (HspB1) (28 kDa heat shock protein) (Estrogen-regulated 24 kDa protein) (Heat shock 27 kDa protein) (HSP 27) (Heat shock protein family B member 1) (Stress-responsive protein 27) (SRP27)	205	22783
Q3V6T2	CCDC88A	GRDN_HUMAN	Girdin (Akt phosphorylation enhancer) (APE) (Coiled-coil domain-containing protein 88A) (G alpha-interacting vesicle-associated protein) (GIV) (Girders of actin filament) (Hook-related protein 1) (HkRP1)	1871	216042
Q13951	CBFB	PEBB_HUMAN	Core-binding factor subunit beta (CBF-beta) (Polyomavirus enhancer-binding protein 2 beta subunit) (PEA2-beta) (PEBP2-beta) (SL3-3 enhancer factor 1 subunit beta) (SL3/AKV core-binding factor beta subunit)	182	21508
P55795	HNRNPH2	HNRH2_HUMAN	Heterogeneous nuclear ribonucleoprotein H2 (hnRNP H2) (FTP-3) (Heterogeneous nuclear ribonucleoprotein H') (hnRNP H') [Cleaved into: Heterogeneous nuclear ribonucleoprotein H2, N-terminally processed]	449	49264
Q9NRA8	EIF4ENIF1	4ET_HUMAN	Eukaryotic translation initiation factor 4E transporter (4E-T) (eIF4E transporter) (Eukaryotic translation initiation factor 4E nuclear import factor 1)	985	108201
Q9H5L6	THAP9	THAP9_HUMAN	DNA transposase THAP9 (EC 2.7.7.-) (THAP domain-containing protein 9) (hTh9)	903	103411
O95466	FMNL1	FMNL1_HUMAN	Formin-like protein 1 (CLL-associated antigen KW-13) (Leukocyte formin)	1100	121854
P18077	RPL35A	RL35A_HUMAN	Large ribosomal subunit protein eL33 (60S ribosomal protein L35a) (Cell growth-inhibiting gene 33 protein)	110	12538
Q2WGJ9	FER1L6	FR1L6_HUMAN	Fer-1-like protein 6	1857	209308
P36578	RPL4	RL4_HUMAN	Large ribosomal subunit protein uL4 (60S ribosomal protein L1) (60S ribosomal protein L4)	427	47697
Q96JH7	VCPIP1	VCIP1_HUMAN	Deubiquitinating protein VCPIP1 (EC 3.4.19.12) (Valosin-containing protein p97/p47 complex-interacting protein 1) (Valosin-containing protein p97/p47 complex-interacting protein p135) (VCP/p47 complex-interacting 135-kDa protein)	1222	134321
Q14696	MESD	MESD_HUMAN	LRP chaperone MESD (LDLR chaperone MESD) (Mesoderm development LRP chaperone MESD) (Mesoderm development candidate 2) (Mesoderm development protein) (Renal carcinoma antigen NY-REN-61)	234	26077
O00257	CBX4	CBX4_HUMAN	E3 SUMO-protein ligase CBX4 (EC 2.3.2.-) (Chromobox protein homolog 4) (Polycomb 2 homolog) (Pc2) (hPc2)	560	61368
Q15046	KARS1	SYK_HUMAN	Lysine--tRNA ligase (EC 2.7.7.-) (EC 6.1.1.6) (Lysyl-tRNA synthetase) (LysRS)	597	68048
O75394	MRPL33	RM33_HUMAN	Large ribosomal subunit protein bL33m (39S ribosomal protein L33, mitochondrial) (L33mt) (MRP-L33)	65	7619
O43567	RNF13	RNF13_HUMAN	E3 ubiquitin-protein ligase RNF13 (EC 2.3.2.27) (RING finger protein 13)	381	42814
Q5PSV4	BRMS1L	BRM1L_HUMAN	Breast cancer metastasis-suppressor 1-like protein (BRMS1-homolog protein p40) (BRMS1-like protein p40)	323	37629
Q05084	ICA1	ICA69_HUMAN	Islet cell autoantigen 1 (69 kDa islet cell autoantigen) (ICA69) (Islet cell autoantigen p69) (ICAp69) (p69)	483	54645
O14777	NDC80	NDC80_HUMAN	Kinetochore protein NDC80 homolog (Highly expressed in cancer protein) (Kinetochore protein Hec1) (HsHec1) (Kinetochore-associated protein 2) (Retinoblastoma-associated protein HEC)	642	73913
P19086	GNAZ	GNAZ_HUMAN	Guanine nucleotide-binding protein G(z) subunit alpha (G(x) alpha chain) (Gz-alpha)	355	40924
O95396	MOCS3	MOCS3_HUMAN	Adenylyltransferase and sulfurtransferase MOCS3 (Molybdenum cofactor synthesis protein 3) (Molybdopterin synthase sulfurylase) (MPT synthase sulfurylase) [Includes: Molybdopterin-synthase adenylyltransferase (EC 2.7.7.80) (Adenylyltransferase MOCS3) (Sulfur carrier protein MOCS2A adenylyltransferase); Molybdopterin-synthase sulfurtransferase (EC 2.8.1.11) (Sulfur carrier protein MOCS2A sulfurtran…	460	49669
P25940	COL5A3	CO5A3_HUMAN	Collagen alpha-3(V) chain	1745	172121
Q92870	APBB2	APBB2_HUMAN	Amyloid beta precursor protein binding family B member 2 (Amyloid-beta (A4) precursor protein-binding family B member 2) (Protein Fe65-like 1)	758	83374
Q96ER9	CCDC51	MITOK_HUMAN	Mitochondrial potassium channel (MITOK) (Coiled-coil domain-containing protein 51)	411	45811
P63096	GNAI1	GNAI1_HUMAN	Guanine nucleotide-binding protein G(i) subunit alpha-1 (EC 3.6.5.-) (Adenylate cyclase-inhibiting G alpha protein)	354	40361
Q9UK58	CCNL1	CCNL1_HUMAN	Cyclin-L1 (Cyclin-L)	526	59634
Q12959	DLG1	DLG1_HUMAN	Disks large homolog 1 (Synapse-associated protein 97) (SAP-97) (SAP97) (hDlg)	904	100455
O95816	BAG2	BAG2_HUMAN	BAG family molecular chaperone regulator 2 (BAG-2) (Bcl-2-associated athanogene 2)	211	23772
Q9UNN5	FAF1	FAF1_HUMAN	FAS-associated factor 1 (hFAF1) (UBX domain-containing protein 12) (UBX domain-containing protein 3A)	650	73954
P02461	COL3A1	CO3A1_HUMAN	Collagen alpha-1(III) chain	1466	138564
Q9UJY5	GGA1	GGA1_HUMAN	ADP-ribosylation factor-binding protein GGA1 (Gamma-adaptin-related protein 1) (Golgi-localized, gamma ear-containing, ARF-binding protein 1)	639	70384
Q96F85	CNRIP1	CNRP1_HUMAN	CB1 cannabinoid receptor-interacting protein 1 (CRIP-1)	164	18648
P36404	ARL2	ARL2_HUMAN	ADP-ribosylation factor-like protein 2	184	20878
P42658	DPP6	DPP6_HUMAN	A-type potassium channel modulatory protein DPP6 (DPPX) (Dipeptidyl aminopeptidase-like protein 6) (Dipeptidyl aminopeptidase-related protein) (Dipeptidyl peptidase 6) (Dipeptidyl peptidase IV-like protein) (Dipeptidyl peptidase VI) (DPP VI)	865	97588
Q7Z6E9	RBBP6	RBBP6_HUMAN	E3 ubiquitin-protein ligase RBBP6 (EC 2.3.2.27) (Proliferation potential-related protein) (Protein P2P-R) (RING-type E3 ubiquitin transferase RBBP6) (Retinoblastoma-binding Q protein 1) (RBQ-1) (Retinoblastoma-binding protein 6) (p53-associated cellular protein of testis)	1792	201564
O76039	CDKL5	CDKL5_HUMAN	Cyclin-dependent kinase-like 5 (EC 2.7.11.22) (Serine/threonine-protein kinase 9)	960	107519
P82663	MRPS25	RT25_HUMAN	Small ribosomal subunit protein mS25 (28S ribosomal protein S25, mitochondrial) (MRP-S25) (S25mt)	173	20116
Q9H583	HEATR1	HEAT1_HUMAN	HEAT repeat-containing protein 1 (Protein BAP28) (U3 small nucleolar RNA-associated protein 10 homolog) [Cleaved into: HEAT repeat-containing protein 1, N-terminally processed]	2144	242370
O60869	EDF1	EDF1_HUMAN	Endothelial differentiation-related factor 1 (EDF-1) (Multiprotein-bridging factor 1) (MBF1)	148	16369
O43592	XPOT	XPOT_HUMAN	Exportin-T (Exportin(tRNA)) (tRNA exportin)	962	109964
Q9BVJ7	DUSP23	DUS23_HUMAN	Dual specificity protein phosphatase 23 (EC 3.1.3.16) (EC 3.1.3.48) (Low molecular mass dual specificity phosphatase 3) (LDP-3) (VH1-like phosphatase Z)	150	16588
Q14643	ITPR1	ITPR1_HUMAN	Inositol 1,4,5-trisphosphate-gated calcium channel ITPR1 (IP3 receptor isoform 1) (IP3R 1) (InsP3R1) (Inositol 1,4,5 trisphosphate receptor) (Inositol 1,4,5-trisphosphate receptor type 1) (Type 1 inositol 1,4,5-trisphosphate receptor) (Type 1 InsP3 receptor)	2758	313929
Q92688	ANP32B	AN32B_HUMAN	Acidic leucine-rich nuclear phosphoprotein 32 family member B (Acidic protein rich in leucines) (Putative HLA-DR-associated protein I-2) (PHAPI2) (Silver-stainable protein SSP29)	251	28788
Q9NP92	MRPS30	RT30_HUMAN	Large ribosomal subunit protein mL65 (39S ribosomal protein S30, mitochondrial) (MRP-S30) (S30mt) (Large ribosomal subunit protein mS30) (Programmed cell death protein 9)	439	50365
Q9BPX3	NCAPG	CND3_HUMAN	Condensin complex subunit 3 (Chromosome-associated protein G) (Condensin subunit CAP-G) (hCAP-G) (Melanoma antigen NY-MEL-3) (Non-SMC condensin I complex subunit G) (XCAP-G homolog)	1015	114334
P82909	KGD4	KGD4_HUMAN	Alpha-ketoglutarate dehydrogenase component 4 (Alpha-ketoglutarate dehydrogenase subunit 4)	103	11466
Q9UIV1	CNOT7	CNOT7_HUMAN	CCR4-NOT transcription complex subunit 7 (EC 3.1.13.4) (BTG1-binding factor 1) (CCR4-associated factor 1) (CAF-1) (Caf1a)	285	32745
Q9NQW6	ANLN	ANLN_HUMAN	Anillin	1124	124199
P26641	EEF1G	EF1G_HUMAN	Elongation factor 1-gamma (EF-1-gamma) (eEF-1B gamma)	437	50119
Q9BQ95	ECSIT	ECSIT_HUMAN	Evolutionarily conserved signaling intermediate in Toll pathway, mitochondrial (Protein SITPEC)	431	49148
P13647	KRT5	K2C5_HUMAN	Keratin, type II cytoskeletal 5 (58 kDa cytokeratin) (Cytokeratin-5) (CK-5) (Keratin-5) (K5) (Type-II keratin Kb5)	590	62378
Q9ULV4	CORO1C	COR1C_HUMAN	Coronin-1C (Coronin-3) (hCRNN4)	474	53249
O14647	CHD2	CHD2_HUMAN	Chromodomain-helicase-DNA-binding protein 2 (CHD-2) (EC 3.6.4.12) (ATP-dependent helicase CHD2)	1828	211344
O75140	DEPDC5	DEPD5_HUMAN	GATOR1 complex protein DEPDC5 (DEP domain-containing protein 5)	1603	181264
P20674	COX5A	COX5A_HUMAN	Cytochrome c oxidase subunit 5A, mitochondrial (Cytochrome c oxidase polypeptide Va)	150	16762
Q9Y608	LRRFIP2	LRRF2_HUMAN	Leucine-rich repeat flightless-interacting protein 2 (LRR FLII-interacting protein 2)	721	82171
O75150	RNF40	BRE1B_HUMAN	E3 ubiquitin-protein ligase BRE1B (BRE1-B) (EC 2.3.2.27) (95 kDa retinoblastoma-associated protein) (RBP95) (RING finger protein 40) (RING-type E3 ubiquitin transferase BRE1B)	1001	113678
Q9BT23	LIMD2	LIMD2_HUMAN	LIM domain-containing protein 2	127	14070
Q9Y673	ALG5	ALG5_HUMAN	Dolichyl-phosphate beta-glucosyltransferase (DolP-glucosyltransferase) (EC 2.4.1.117) (Asparagine-linked glycosylation protein 5 homolog)	324	36946
Q53H12	AGK	AGK_HUMAN	Acylglycerol kinase, mitochondrial (hAGK) (EC 2.7.1.107) (EC 2.7.1.138) (EC 2.7.1.94) (Multiple substrate lipid kinase) (HsMuLK) (MuLK) (Multi-substrate lipid kinase)	422	47137
Q92506	HSD17B8	DHB8_HUMAN	(3R)-3-hydroxyacyl-CoA dehydrogenase (EC 1.1.1.n12) (17-beta-hydroxysteroid dehydrogenase 8) (17-beta-HSD 8) (HSD17B8) (3-ketoacyl-[acyl-carrier-protein] reductase alpha subunit) (KAR alpha subunit) (3-oxoacyl-[acyl-carrier-protein] reductase) (Estradiol 17-beta-dehydrogenase 8) (EC 1.1.1.62) (Protein Ke6) (Ke6) (Short chain dehydrogenase/reductase family 30C member 1) (Testosterone 17-beta-dehyd…	261	26974
P49588	AARS1	SYAC_HUMAN	Alanine--tRNA ligase, cytoplasmic (EC 6.1.1.7) (Alanyl-tRNA synthetase) (AlaRS) (Protein lactyltransferase AARS1) (EC 6.-.-.-) (Renal carcinoma antigen NY-REN-42)	968	106810
Q9NRX4	PHPT1	PHP14_HUMAN	14 kDa phosphohistidine phosphatase (EC 3.9.1.3) (Phosphohistidine phosphatase 1) (PHPT1) (Protein histidine phosphatase) (PHP) (Protein janus-A homolog)	125	13833
P49916	LIG3	DNLI3_HUMAN	DNA ligase 3 (EC 6.5.1.1) (DNA ligase III) (Polydeoxyribonucleotide synthase [ATP] 3)	1009	112907
P23786	CPT2	CPT2_HUMAN	Carnitine O-palmitoyltransferase 2, mitochondrial (EC 2.3.1.21) (Carnitine palmitoyltransferase II) (CPT II)	658	73777
Q4VC05	BCL7A	BCL7A_HUMAN	B-cell CLL/lymphoma 7 protein family member A	210	22810
Q9NY12	GAR1	GAR1_HUMAN	H/ACA ribonucleoprotein complex subunit 1 (Nucleolar protein family A member 1) (snoRNP protein GAR1)	217	22348
Q9Y4L1	HYOU1	HYOU1_HUMAN	Hypoxia up-regulated protein 1 (150 kDa oxygen-regulated protein) (ORP-150) (170 kDa glucose-regulated protein) (GRP-170) (Heat shock protein family H member 4)	999	111335
Q969N2	PIGT	PIGT_HUMAN	GPI transamidase component PIG-T (Phosphatidylinositol-glycan biosynthesis class T protein)	578	65700
Q14152	EIF3A	EIF3A_HUMAN	Eukaryotic translation initiation factor 3 subunit A (eIF3a) (Eukaryotic translation initiation factor 3 subunit 10) (eIF-3-theta) (eIF3 p167) (eIF3 p180) (eIF3 p185)	1382	166569
Q9NYC9	DNAH9	DYH9_HUMAN	Dynein axonemal heavy chain 9 (Axonemal beta dynein heavy chain 9) (Ciliary dynein heavy chain 9)	4486	511877
Q9NVP4	DZANK1	DZAN1_HUMAN	Double zinc ribbon and ankyrin repeat-containing protein 1	752	82192
P15289	ARSA	ARSA_HUMAN	Arylsulfatase A (ASA) (EC 3.1.6.8) (Cerebroside-sulfatase) [Cleaved into: Arylsulfatase A component B; Arylsulfatase A component C]	507	53588
Q8N158	GPC2	GPC2_HUMAN	Glypican-2 [Cleaved into: Secreted glypican-2]	579	62830
Q96EL2	MRPS24	RT24_HUMAN	Small ribosomal subunit protein uS3m (28S ribosomal protein S24, mitochondrial) (MRP-S24) (S24mt) (bMRP-47) (bMRP47)	167	19015
P62701	RPS4X	RS4X_HUMAN	Small ribosomal subunit protein eS4, X isoform (40S ribosomal protein S4) (SCR10) (Single copy abundant mRNA protein)	263	29598
O75600	GCAT	KBL_HUMAN	2-amino-3-ketobutyrate coenzyme A ligase, mitochondrial (AKB ligase) (EC 2.3.1.29) (Aminoacetone synthase) (Glycine acetyltransferase)	419	45285
P48059	LIMS1	LIMS1_HUMAN	LIM and senescent cell antigen-like-containing domain protein 1 (Particularly interesting new Cys-His protein 1) (PINCH-1) (Renal carcinoma antigen NY-REN-48)	325	37251
P16104	H2AX	H2AX_HUMAN	Histone H2AX (H2a/x) (Histone H2A.X)	143	15145
O15230	LAMA5	LAMA5_HUMAN	Laminin subunit alpha-5 (Laminin-10 subunit alpha) (Laminin-11 subunit alpha) (Laminin-15 subunit alpha)	3695	399737
Q9BSD7	NTPCR	NTPCR_HUMAN	Cancer-related nucleoside-triphosphatase (NTPase) (EC 3.6.1.15) (Nucleoside triphosphate phosphohydrolase)	190	20713
Q2M2I8	AAK1	AAK1_HUMAN	AP2-associated protein kinase 1 (EC 2.7.11.1) (Adaptor-associated kinase 1)	961	103885
P08708	RPS17	RS17_HUMAN	Small ribosomal subunit protein eS17 (40S ribosomal protein S17)	135	15550
Q9P2X0	DPM3	DPM3_HUMAN	Dolichol-phosphate mannosyltransferase subunit 3 (Dolichol-phosphate mannose synthase subunit 3) (DPM synthase subunit 3) (Dolichyl-phosphate beta-D-mannosyltransferase subunit 3) (Mannose-P-dolichol synthase subunit 3) (MPD synthase subunit 3) (Prostin-1)	92	10094
P07339	CTSD	CATD_HUMAN	Cathepsin D (EC 3.4.23.5) [Cleaved into: Cathepsin D light chain; Cathepsin D heavy chain]	412	44552
P17655	CAPN2	CAN2_HUMAN	Calpain-2 catalytic subunit (EC 3.4.22.53) (Calcium-activated neutral proteinase 2) (CANP 2) (Calpain M-type) (Calpain large polypeptide L2) (Calpain-2 large subunit) (Millimolar-calpain) (M-calpain)	700	79995
Q07065	CKAP4	CKAP4_HUMAN	Cytoskeleton-associated protein 4 (63-kDa cytoskeleton-linking membrane protein) (Climp-63) (p63)	602	66022
Q14566	MCM6	MCM6_HUMAN	DNA replication licensing factor MCM6 (EC 3.6.4.12) (p105MCM)	821	92889
Q9GZP9	DERL2	DERL2_HUMAN	Derlin-2 (Degradation in endoplasmic reticulum protein 2) (DERtrin-2) (Der1-like protein 2) (F-LAN-1) (F-LANa)	239	27567
P16278	GLB1	BGAL_HUMAN	Beta-galactosidase (EC 3.2.1.23) (Acid beta-galactosidase) (Lactase) (Elastin receptor 1)	677	76075
Q13085	ACACA	ACACA_HUMAN	Acetyl-CoA carboxylase 1 (ACC1) (EC 6.4.1.2) (Acetyl-Coenzyme A carboxylase alpha) (ACC-alpha)	2346	265554
P0C091	FREM3	FREM3_HUMAN	FRAS1-related extracellular matrix protein 3	2139	238179
Q13442	PDAP1	HAP28_HUMAN	28 kDa heat- and acid-stable phosphoprotein (PDGF-associated protein) (PAP) (PDGFA-associated protein 1) (PAP1)	181	20630
Q8TD26	CHD6	CHD6_HUMAN	Chromodomain-helicase-DNA-binding protein 6 (CHD-6) (EC 3.6.4.12) (ATP-dependent helicase CHD6) (Radiation-induced gene B protein)	2715	305412
Q9Y3D3	MRPS16	RT16_HUMAN	Small ribosomal subunit protein bS16m (28S ribosomal protein S16, mitochondrial) (MRP-S16) (S16mt)	137	15345
Q9H1A4	ANAPC1	APC1_HUMAN	Anaphase-promoting complex subunit 1 (APC1) (Cyclosome subunit 1) (Mitotic checkpoint regulator) (Testis-specific gene 24 protein)	1944	216500
Q8N684	CPSF7	CPSF7_HUMAN	Cleavage and polyadenylation specificity factor subunit 7 (Cleavage and polyadenylation specificity factor 59 kDa subunit) (CPSF 59 kDa subunit) (Cleavage factor Im complex 59 kDa subunit) (CFIm59) (Pre-mRNA cleavage factor Im 59 kDa subunit)	471	52050
Q5XKL5	BTBD8	BTBD8_HUMAN	BTB/POZ domain-containing protein 8 (AP2-interacting clathrin-endocytosis) (APache)	1792	199030
Q86YQ8	CPNE8	CPNE8_HUMAN	Copine-8 (Copine VIII)	564	63108
Q14240	EIF4A2	IF4A2_HUMAN	Eukaryotic initiation factor 4A-II (eIF-4A-II) (eIF4A-II) (EC 3.6.4.13) (ATP-dependent RNA helicase eIF4A-2)	407	46402
Q14444	CAPRIN1	CAPR1_HUMAN	Caprin-1 (Cell cycle-associated protein 1) (Cytoplasmic activation- and proliferation-associated protein 1) (GPI-anchored membrane protein 1) (GPI-anchored protein p137) (GPI-p137) (p137GPI) (Membrane component chromosome 11 surface marker 1) (RNA granule protein 105)	709	78366
O95793	STAU1	STAU1_HUMAN	Double-stranded RNA-binding protein Staufen homolog 1	577	63182
Q08945	SSRP1	SSRP1_HUMAN	FACT complex subunit SSRP1 (Chromatin-specific transcription elongation factor 80 kDa subunit) (Facilitates chromatin transcription complex 80 kDa subunit) (FACT 80 kDa subunit) (FACTp80) (Facilitates chromatin transcription complex subunit SSRP1) (Recombination signal sequence recognition protein 1) (Structure-specific recognition protein 1) (hSSRP1) (T160)	709	81075
Q04695	KRT17	K1C17_HUMAN	Keratin, type I cytoskeletal 17 (39.1) (Cytokeratin-17) (CK-17) (Keratin-17) (K17)	432	48106
Q96JM3	CHAMP1	CHAP1_HUMAN	Chromosome alignment-maintaining phosphoprotein 1 (Zinc finger protein 828)	812	89099
Q16698	DECR1	DECR_HUMAN	2,4-dienoyl-CoA reductase [(3E)-enoyl-CoA-producing], mitochondrial (EC 1.3.1.124) (2,4-dienoyl-CoA reductase [NADPH]) (4-enoyl-CoA reductase [NADPH]) (Short chain dehydrogenase/reductase family 18C member 1)	335	36068
Q13136	PPFIA1	LIPA1_HUMAN	Liprin-alpha-1 (LAR-interacting protein 1) (LIP-1) (Protein tyrosine phosphatase receptor type f polypeptide-interacting protein alpha-1) (PTPRF-interacting protein alpha-1)	1202	135779
Q96S55	WRNIP1	WRIP1_HUMAN	ATPase WRNIP1 (EC 3.6.1.-) (Werner helicase-interacting protein 1)	665	72133
Q86WR0	CCDC25	CCD25_HUMAN	Coiled-coil domain-containing protein 25	208	24479
P31146	CORO1A	COR1A_HUMAN	Coronin-1A (Coronin-like protein A) (Clipin-A) (Coronin-like protein p57) (Tryptophan aspartate-containing coat protein) (TACO)	461	51026
Q9BYC9	MRPL20	RM20_HUMAN	Large ribosomal subunit protein bL20m (39S ribosomal protein L20, mitochondrial) (L20mt) (MRP-L20)	149	17443
Q16555	DPYSL2	DPYL2_HUMAN	Dihydropyrimidinase-related protein 2 (DRP-2) (Collapsin response mediator protein 2) (CRMP-2) (N2A3) (Unc-33-like phosphoprotein 2) (ULIP-2)	572	62294
O00299	CLIC1	CLIC1_HUMAN	Chloride intracellular channel protein 1 (Chloride channel ABP) (Glutaredoxin-like oxidoreductase CLIC1) (EC 1.8.-.-) (Glutathione-dependent dehydroascorbate reductase CLIC1) (EC 1.8.5.1) (Nuclear chloride ion channel 27) (NCC27) (Regulatory nuclear chloride ion channel protein) (hRNCC)	241	26923
Q9Y305	ACOT9	ACOT9_HUMAN	Acyl-coenzyme A thioesterase 9, mitochondrial (Acyl-CoA thioesterase 9) (EC 3.1.2.-) (EC 3.1.2.2) (Acyl-CoA thioester hydrolase 9)	439	49902
Q8NFZ0	FBH1	FBH1_HUMAN	F-box DNA helicase 1 (hFBH1) (EC 5.6.2.4) (DNA 3'-5' helicase 1) (F-box only protein 18)	1043	117686
O75937	DNAJC8	DNJC8_HUMAN	DnaJ homolog subfamily C member 8 (Splicing protein spf31)	253	29842
Q5VWW1	C1QL3	C1QL3_HUMAN	Complement C1q-like protein 3 (C1q and tumor necrosis factor-related protein 13) (C1q/TNF-related protein 13)	255	26719
P46777	RPL5	RL5_HUMAN	Large ribosomal subunit protein uL18 (60S ribosomal protein L5)	297	34363
P00414	MT-CO3	COX3_HUMAN	Cytochrome c oxidase subunit 3 (EC 7.1.1.9) (Cytochrome c oxidase polypeptide III)	261	29951
O00165	HAX1	HAX1_HUMAN	HCLS1-associated protein X-1 (HS1-associating protein X-1) (HAX-1) (HS1-binding protein 1) (HSP1BP-1)	279	31621
O00487	PSMD14	PSDE_HUMAN	26S proteasome non-ATPase regulatory subunit 14 (EC 3.4.19.-) (26S proteasome regulatory subunit RPN11) (26S proteasome-associated PAD1 homolog 1)	310	34577
P08237	PFKM	PFKAM_HUMAN	ATP-dependent 6-phosphofructokinase, muscle type (ATP-PFK) (PFK-M) (EC 2.7.1.11) (6-phosphofructokinase type A) (Phosphofructo-1-kinase isozyme A) (PFK-A) (Phosphohexokinase)	780	85183
Q9HD26	GOPC	GOPC_HUMAN	Golgi-associated PDZ and coiled-coil motif-containing protein (CFTR-associated ligand) (Fused in glioblastoma) (PDZ protein interacting specifically with TC10) (PIST)	462	50520
Q92945	KHSRP	FUBP2_HUMAN	Far upstream element-binding protein 2 (FUSE-binding protein 2) (KH type-splicing regulatory protein) (KSRP) (p75)	711	73115
Q9UDW1	UQCR10	QCR9_HUMAN	Cytochrome b-c1 complex subunit 9 (Complex III subunit 9) (Complex III subunit X) (Cytochrome c1 non-heme 7 kDa protein) (Ubiquinol-cytochrome c reductase complex 7.2 kDa protein)	63	7308
P0CG12	DERPC	DERPC_HUMAN	Decreased expression in renal and prostate cancer protein	524	51391
P46783	RPS10	RS10_HUMAN	Small ribosomal subunit protein eS10 (40S ribosomal protein S10)	165	18898
Q05315	CLC	LEG10_HUMAN	Galectin-10 (Gal-10) (Charcot-Leyden crystal protein) (CLC) (Eosinophil lysophospholipase) (Lysolecithin acylhydrolase)	142	16453
P21964	COMT	COMT_HUMAN	Catechol O-methyltransferase (EC 2.1.1.6)	271	30037
P07910	HNRNPC	HNRPC_HUMAN	Heterogeneous nuclear ribonucleoproteins C1/C2 (hnRNP C1/C2)	306	33670
Q13363	CTBP1	CTBP1_HUMAN	C-terminal-binding protein 1 (CtBP1) (EC 1.1.1.-)	440	47535
O75131	CPNE3	CPNE3_HUMAN	Copine-3 (Copine III)	537	60131
B2RXH4	BTBD18	BTBDI_HUMAN	BTB/POZ domain-containing protein 18	712	77931
Q8N201	INTS1	INT1_HUMAN	Integrator complex subunit 1 (Int1)	2190	244297
P28799	GRN	GRN_HUMAN	Progranulin (PGRN) (Acrogranin) (Epithelin precursor) (Glycoprotein of 88 Kda) (GP88) (Glycoprotein 88) (Granulin precursor) (PC cell-derived growth factor) (PCDGF) (Proepithelin) (PEPI) [Cleaved into: Paragranulin; Granulin-1 (Granulin G); Granulin-2 (Granulin F); Granulin-3 (Epithelin-2) (Granulin B); Granulin-4 (Epithelin-1) (Granulin A); Granulin-5 (Granulin C); Granulin-6 (Granulin D); Granu…	593	63544
Q9UPW0	FOXJ3	FOXJ3_HUMAN	Forkhead box protein J3	622	68960
Q8WXX0	DNAH7	DYH7_HUMAN	Dynein axonemal heavy chain 7 (Axonemal beta dynein heavy chain 7) (Ciliary dynein heavy chain 7) (Dynein heavy chain-like protein 2) (hDHC2)	4024	461159
P29317	EPHA2	EPHA2_HUMAN	Ephrin type-A receptor 2 (EC 2.7.10.1) (Epithelial cell kinase) (Tyrosine-protein kinase receptor ECK)	976	108266
Q86YN1	DOLPP1	DOPP1_HUMAN	Dolichyldiphosphatase 1 (EC 3.6.1.43) (Dolichyl pyrophosphate phosphatase 1)	238	27031
Q8N335	GPD1L	GPD1L_HUMAN	Glycerol-3-phosphate dehydrogenase 1-like protein (GPD1-L) (EC 1.1.1.8)	351	38419
Q5T653	MRPL2	RM02_HUMAN	Large ribosomal subunit protein uL2m (39S ribosomal protein L2, mitochondrial) (L2mt) (MRP-L2)	305	33301
Q92896	GLG1	GSLG1_HUMAN	Golgi apparatus protein 1 (CFR-1) (Cysteine-rich fibroblast growth factor receptor) (E-selectin ligand 1) (ESL-1) (Golgi sialoglycoprotein MG-160)	1179	134552
Q9HC52	CBX8	CBX8_HUMAN	Chromobox protein homolog 8 (Polycomb 3 homolog) (Pc3) (hPc3) (Rectachrome 1)	389	43396
Q13795	ARFRP1	ARFRP_HUMAN	ADP-ribosylation factor-related protein 1 (ARF-related protein 1) (ARP)	201	22614
Q9NVT9	ARMC1	ARMC1_HUMAN	Armadillo repeat-containing protein 1	282	31281
Q8TEH3	DENND1A	DEN1A_HUMAN	DENN domain-containing protein 1A (Connecdenn 1) (Connecdenn) (Protein FAM31A)	1009	110577
Q1ED39	KNOP1	KNOP1_HUMAN	Lysine-rich nucleolar protein 1 (Protein FAM191A) (Testis-specific gene 118 protein)	458	51589
Q9BV68	RNF126	RN126_HUMAN	E3 ubiquitin-protein ligase RNF126 (EC 2.3.2.27) (RING finger protein 126)	311	33861
Q9UKV3	ACIN1	ACINU_HUMAN	Apoptotic chromatin condensation inducer in the nucleus (Acinus)	1341	151862
Q92828	CORO2A	COR2A_HUMAN	Coronin-2A (IR10) (WD repeat-containing protein 2)	525	59763
Q9H6E4	CCDC134	CC134_HUMAN	Coiled-coil domain-containing protein 134	229	26561
Q6PJG2	MIDEAS	MDEAS_HUMAN	Mitotic deacetylase-associated SANT domain protein (ELM2 and SANT domain-containing protein 1)	1045	114989
Q9BTE1	DCTN5	DCTN5_HUMAN	Dynactin subunit 5 (Dynactin subunit p25)	182	20127
P15954	COX7C	COX7C_HUMAN	Cytochrome c oxidase subunit 7C, mitochondrial (Cytochrome c oxidase polypeptide VIIc)	63	7246
P12277	CKB	KCRB_HUMAN	Creatine kinase B-type (EC 2.7.3.2) (Brain creatine kinase) (B-CK) (Creatine kinase B chain) (Creatine phosphokinase B-type) (CPK-B)	381	42644
Q53EU6	GPAT3	GPAT3_HUMAN	Glycerol-3-phosphate acyltransferase 3 (GPAT-3) (EC 2.3.1.15) (1-acyl-sn-glycerol-3-phosphate O-acyltransferase 10) (AGPAT 10) (1-acyl-sn-glycerol-3-phosphate O-acyltransferase 9) (1-AGP acyltransferase 9) (1-AGPAT 9) (EC 2.3.1.51) (Acyl-CoA:glycerol-3-phosphate acyltransferase 3) (hGPAT3) (Lung cancer metastasis-associated protein 1) (Lysophosphatidic acid acyltransferase theta) (LPAAT-theta) (M…	434	48705
A6NEL2	SOWAHB	SWAHB_HUMAN	Ankyrin repeat domain-containing protein SOWAHB (Ankyrin repeat domain-containing protein 56) (Protein sosondowah homolog B)	793	85742
Q9Y295	DRG1	DRG1_HUMAN	Developmentally-regulated GTP-binding protein 1 (DRG-1) (Neural precursor cell expressed developmentally down-regulated protein 3) (NEDD-3) (Translation factor GTPase DRG1) (TRAFAC GTPase DRG1) (EC 3.6.5.-)	367	40542
Q9NVU0	POLR3E	RPC5_HUMAN	DNA-directed RNA polymerase III subunit RPC5 (RNA polymerase III subunit C5) (DNA-directed RNA polymerase III 80 kDa polypeptide)	708	79898
Q9H6X2	ANTXR1	ANTR1_HUMAN	Anthrax toxin receptor 1 (Tumor endothelial marker 8)	564	62789
Q06547	GABPB1	GABP1_HUMAN	GA-binding protein subunit beta-1 (GABP subunit beta-1) (GABPB-1) (GABP subunit beta-2) (GABPB-2) (Nuclear respiratory factor 2) (Transcription factor E4TF1-47) (Transcription factor E4TF1-53)	395	42483
Q9Y2G5	POFUT2	OFUT2_HUMAN	GDP-fucose protein O-fucosyltransferase 2 (EC 2.4.1.221) (Peptide-O-fucosyltransferase 2) (O-FucT-2)	429	49976
Q8IV63	VRK3	VRK3_HUMAN	Serine/threonine-protein kinase VRK3 (EC 2.7.11.22) (Vaccinia-related kinase 3)	474	52881
Q96CB8	INTS12	INT12_HUMAN	Integrator complex subunit 12 (Int12) (PHD finger protein 22)	462	48808
Q96N66	MBOAT7	MBOA7_HUMAN	Lysophospholipid acyltransferase 7 (LPLAT 7) (EC 2.3.1.-) (1-acylglycerophosphatidylinositol O-acyltransferase) (Bladder and breast carcinoma-overexpressed gene 1 protein) (Leukocyte receptor cluster member 4) (Lysophosphatidylinositol acyltransferase) (LPIAT) (Lyso-PI acyltransferase) (Membrane-bound O-acyltransferase domain-containing protein 7) (O-acyltransferase domain-containing protein 7) (…	472	52765
Q9BXU9	CALN1	CABP8_HUMAN	Calcium-binding protein 8 (CaBP8) (Calneuron I) (Calneuron-1)	261	29324
Q96AG4	LRRC59	LRC59_HUMAN	Leucine-rich repeat-containing protein 59 (Ribosome-binding protein p34) (p34) [Cleaved into: Leucine-rich repeat-containing protein 59, N-terminally processed]	307	34930
Q9UJS0	SLC25A13	S2513_HUMAN	Electrogenic aspartate/glutamate antiporter SLC25A13, mitochondrial (Calcium-binding mitochondrial carrier protein Aralar2) (ARALAR-related gene 2) (ARALAR2) (Citrin) (Mitochondrial aspartate glutamate carrier 2) (Solute carrier family 25 member 13)	675	74176
P21266	GSTM3	GSTM3_HUMAN	Glutathione S-transferase Mu 3 (EC 2.5.1.18) (GST class-mu 3) (GSTM3-3) (hGSTM3-3)	225	26560
Q5VW36	FOCAD	FOCAD_HUMAN	Focadhesin	1801	200058
Q16643	DBN1	DREB_HUMAN	Drebrin (Developmentally-regulated brain protein)	649	71429
Q07343	PDE4B	PDE4B_HUMAN	3',5'-cyclic-AMP phosphodiesterase 4B (EC 3.1.4.53) (DPDE4) (PDE32) (cAMP-specific phosphodiesterase 4B)	736	83343
P49406	MRPL19	RM19_HUMAN	Large ribosomal subunit protein bL19m (39S ribosomal protein L15, mitochondrial) (L15mt) (MRP-L15) (39S ribosomal protein L19, mitochondrial) (L19mt) (MRP-L19)	292	33535
Q9NRG0	CHRAC1	CHRC1_HUMAN	Chromatin accessibility complex protein 1 (CHRAC-1) (Chromatin accessibility complex 15 kDa protein) (CHRAC-15) (HuCHRAC15) (DNA polymerase epsilon subunit p15)	131	14711
Q9HBW9	ADGRL4	AGRL4_HUMAN	Adhesion G protein-coupled receptor L4 (EGF, latrophilin and seven transmembrane domain-containing protein 1) (EGF-TM7-latrophilin-related protein) (ETL protein)	690	77811
P62993	GRB2	GRB2_HUMAN	Growth factor receptor-bound protein 2 (Adapter protein GRB2) (Protein Ash) (SH2/SH3 adapter GRB2)	217	25206
P51116	FXR2	FXR2_HUMAN	RNA-binding protein FXR2 (FXR2P) (FMR1 autosomal homolog 2)	673	74223
P30876	POLR2B	RPB2_HUMAN	DNA-directed RNA polymerase II subunit RPB2 (EC 2.7.7.6) (3'-5' exoribonuclease) (EC 3.1.13.-) (DNA-directed RNA polymerase II 140 kDa polypeptide) (DNA-directed RNA polymerase II subunit B) (RNA polymerase II subunit 2) (RNA polymerase II subunit B2) (RNA-directed RNA polymerase II subunit RPB2) (EC 2.7.7.48)	1174	133897
Q8N5K1	CISD2	CISD2_HUMAN	CDGSH iron-sulfur domain-containing protein 2 (Endoplasmic reticulum intermembrane small protein) (MitoNEET-related 1 protein) (Miner1) (Nutrient-deprivation autophagy factor-1) (NAF-1)	135	15278
P16070	CD44	CD44_HUMAN	CD44 antigen (CDw44) (Epican) (Extracellular matrix receptor III) (ECMR-III) (GP90 lymphocyte homing/adhesion receptor) (HUTCH-I) (Heparan sulfate proteoglycan) (Hermes antigen) (Hyaluronate receptor) (Phagocytic glycoprotein 1) (PGP-1) (Phagocytic glycoprotein I) (PGP-I) (CD antigen CD44)	742	81538
P28838	LAP3	AMPL_HUMAN	Cytosol aminopeptidase (EC 3.4.11.1) (Cysteinylglycine-S-conjugate dipeptidase) (EC 3.4.13.23) (Leucine aminopeptidase 3) (LAP-3) (Leucyl aminopeptidase) (Peptidase S) (Proline aminopeptidase) (EC 3.4.11.5) (Prolyl aminopeptidase)	519	56166
P57678	GEMIN4	GEMI4_HUMAN	Gem-associated protein 4 (Gemin-4) (Component of gems 4) (p97)	1058	120037
Q9UM19	HPCAL4	HPCL4_HUMAN	Hippocalcin-like protein 4 (HLP4)	191	22202
P35573	AGL	GDE_HUMAN	Glycogen debranching enzyme (Glycogen debrancher) [Includes: 4-alpha-glucanotransferase (EC 2.4.1.25) (Oligo-1,4-1,4-glucantransferase); Amylo-alpha-1,6-glucosidase (Amylo-1,6-glucosidase) (EC 3.2.1.33) (Dextrin 6-alpha-D-glucosidase)]	1532	174764
Q9Y221	NIP7	NIP7_HUMAN	60S ribosome subunit biogenesis protein NIP7 homolog (KD93) (Nucleolar pre-rRNA processing protein NIP7)	180	20463
Q8IZ81	ELMOD2	ELMD2_HUMAN	ELMO domain-containing protein 2	293	34961
Q7Z4H8	POGLUT3	PLGT3_HUMAN	Protein O-glucosyltransferase 3 (EC 2.4.1.-) (KDEL motif-containing protein 2) (Protein O-xylosyltransferase POGLUT3) (EC 2.4.2.-)	507	58572
P07711	CTSL	CATL1_HUMAN	Procathepsin L (EC 3.4.22.15) (Cathepsin L1) (Major excreted protein) (MEP) [Cleaved into: Cathepsin L; Cathepsin L heavy chain; Cathepsin L light chain]	333	37564
Q92466	DDB2	DDB2_HUMAN	DNA damage-binding protein 2 (DDB p48 subunit) (DDBb) (Damage-specific DNA-binding protein 2) (UV-damaged DNA-binding protein 2) (UV-DDB 2)	427	47864
O95989	NUDT3	NUDT3_HUMAN	Diphosphoinositol polyphosphate phosphohydrolase 1 (DIPP-1) (EC 3.6.1.52) (Diadenosine hexaphosphate hydrolase) (Ap6A hydrolase) (EC 3.6.1.61) (Endopolyphosphatase) (EC 3.6.1.10) (Nucleoside diphosphate-linked moiety X motif 3) (Nudix motif 3) (m7GpppN-mRNA hydrolase) (EC 3.6.1.62) (m7GpppX diphosphatase) (EC 3.6.1.59)	172	19471
Q7Z2K8	GPRIN1	GRIN1_HUMAN	G protein-regulated inducer of neurite outgrowth 1 (GRIN1)	1008	102399
A5YKK6	CNOT1	CNOT1_HUMAN	CCR4-NOT transcription complex subunit 1 (CCR4-associated factor 1) (Negative regulator of transcription subunit 1 homolog) (NOT1H) (hNOT1)	2376	266939
P52292	KPNA2	IMA1_HUMAN	Importin subunit alpha-1 (Karyopherin subunit alpha-2) (RAG cohort protein 1) (SRP1-alpha)	529	57862
P06733	ENO1	ENOA_HUMAN	Alpha-enolase (EC 4.2.1.11) (2-phospho-D-glycerate hydro-lyase) (C-myc promoter-binding protein) (Enolase 1) (MBP-1) (MPB-1) (Non-neural enolase) (NNE) (Phosphopyruvate hydratase) (Plasminogen-binding protein)	434	47169
O14976	GAK	GAK_HUMAN	Cyclin-G-associated kinase (EC 2.7.11.1) (DnaJ homolog subfamily C member 26)	1311	143191
P50914	RPL14	RL14_HUMAN	Large ribosomal subunit protein eL14 (60S ribosomal protein L14) (CAG-ISL 7)	215	23432
P09960	LTA4H	LKHA4_HUMAN	Leukotriene A-4 hydrolase (LTA-4 hydrolase) (EC 3.3.2.6) (Leukotriene A(4) hydrolase) (Tripeptide aminopeptidase LTA4H) (EC 3.4.11.4)	611	69285
Q8N302	AGGF1	AGGF1_HUMAN	Angiogenic factor with G patch and FHA domains 1 (Angiogenic factor VG5Q) (hVG5Q) (G patch domain-containing protein 7) (Vasculogenesis gene on 5q protein)	714	80977
P08962	CD63	CD63_HUMAN	CD63 antigen (Granulophysin) (Lysosomal-associated membrane protein 3) (LAMP-3) (Lysosome integral membrane protein 1) (Limp1) (Melanoma-associated antigen ME491) (OMA81H) (Ocular melanoma-associated antigen) (Tetraspanin-30) (Tspan-30) (CD antigen CD63)	238	25637
Q8WWN8	ARAP3	ARAP3_HUMAN	Arf-GAP with Rho-GAP domain, ANK repeat and PH domain-containing protein 3 (Centaurin-delta-3) (Cnt-d3)	1544	169844
P07199	CENPB	CENPB_HUMAN	Major centromere autoantigen B (Centromere protein B) (CENP-B)	599	65171
Q9HBM1	SPC25	SPC25_HUMAN	Kinetochore protein Spc25 (hSpc25)	224	26153
P10909	CLU	CLUS_HUMAN	Clusterin (Aging-associated gene 4 protein) (Apolipoprotein J) (Apo-J) (Complement cytolysis inhibitor) (CLI) (Complement-associated protein SP-40,40) (Ku70-binding protein 1) (NA1/NA2) (Sulfated glycoprotein 2) (SGP-2) (Testosterone-repressed prostate message 2) (TRPM-2) [Cleaved into: Clusterin beta chain (ApoJalpha) (Complement cytolysis inhibitor a chain) (SP-40,40 beta-chain); Clusterin alph…	449	52495
Q8N4T8	CBR4	CBR4_HUMAN	3-oxoacyl-[acyl-carrier-protein] reductase (EC 1.1.1.100) (3-ketoacyl-[acyl-carrier-protein] reductase beta subunit) (KAR beta subunit) (Carbonyl reductase family member 4) (CBR4) (Quinone reductase CBR4) (EC 1.6.5.10) (Short chain dehydrogenase/reductase family 45C member 1)	237	25301
P01111	NRAS	RASN_HUMAN	GTPase NRas (EC 3.6.5.2) (Transforming protein N-Ras)	189	21229
Q92917	GPKOW	GPKOW_HUMAN	G-patch domain and KOW motifs-containing protein (G-patch domain-containing protein 5) (Protein MOS2 homolog) (Protein T54)	476	52229
Q14657	LAGE3	LAGE3_HUMAN	EKC/KEOPS complex subunit LAGE3 (L antigen family member 3) (Protein ESO-3) (Protein ITBA2)	143	14804
Q4U2R6	MRPL51	RM51_HUMAN	Large ribosomal subunit protein mL51 (39S ribosomal protein L51, mitochondrial) (L51mt) (MRP-L51) (bMRP-64) (bMRP64)	128	15095
Q9NZW5	PALS2	PALS2_HUMAN	Protein PALS2 (MAGUK p55 subfamily member 6) (Membrane protein, palmitoylated 6) (Veli-associated MAGUK 1) (VAM-1)	540	61117
Q8IYD8	FANCM	FANCM_HUMAN	Fanconi anemia group M protein (Protein FACM) (EC 3.6.4.13) (ATP-dependent RNA helicase FANCM) (Fanconi anemia-associated polypeptide of 250 kDa) (FAAP250) (Protein Hef ortholog)	2048	232191
Q9HCI7	MSL2	MSL2_HUMAN	E3 ubiquitin-protein ligase MSL2 (EC 2.3.2.27) (Male-specific lethal 2-like 1) (MSL2-like 1) (Male-specific lethal-2 homolog) (MSL-2) (Male-specific lethal-2 homolog 1) (RING finger protein 184)	577	62541
Q9Y6W8	ICOS	ICOS_HUMAN	Inducible T-cell costimulator (Activation-inducible lymphocyte immunomediatory molecule) (CD antigen CD278)	199	22625
Q9P000	COMMD9	COMD9_HUMAN	COMM domain-containing protein 9	198	21819
Q14562	DHX8	DHX8_HUMAN	ATP-dependent RNA helicase DHX8 (EC 3.6.4.13) (DEAH box protein 8) (RNA helicase HRH1)	1220	139315
O43242	PSMD3	PSMD3_HUMAN	26S proteasome non-ATPase regulatory subunit 3 (26S proteasome regulatory subunit RPN3) (26S proteasome regulatory subunit S3) (Proteasome subunit p58)	534	60978
P11047	LAMC1	LAMC1_HUMAN	Laminin subunit gamma-1 (Laminin B2 chain) (Laminin-1 subunit gamma) (Laminin-10 subunit gamma) (Laminin-11 subunit gamma) (Laminin-2 subunit gamma) (Laminin-3 subunit gamma) (Laminin-4 subunit gamma) (Laminin-6 subunit gamma) (Laminin-7 subunit gamma) (Laminin-8 subunit gamma) (Laminin-9 subunit gamma) (S-laminin subunit gamma) (S-LAM gamma)	1609	177603
P25205	MCM3	MCM3_HUMAN	DNA replication licensing factor MCM3 (EC 3.6.4.12) (DNA polymerase alpha holoenzyme-associated protein P1) (P1-MCM3) (RLF subunit beta) (p102)	808	90981
Q16352	INA	AINX_HUMAN	Alpha-internexin (Alpha-Inx) (66 kDa neurofilament protein) (NF-66) (Neurofilament-66) (Neurofilament 5)	499	55391
O95684	CEP43	CEP43_HUMAN	Centrosomal protein 43 (FGFR1 oncogene partner)	399	43065
Q6PI48	DARS2	SYDM_HUMAN	Aspartate--tRNA ligase, mitochondrial (EC 6.1.1.12) (Aspartyl-tRNA synthetase) (AspRS)	645	73563
Q7KZN9	COX15	COX15_HUMAN	Heme A synthase COX15 (HAS) (EC 1.17.99.9) (Cytochrome c oxidase assembly protein COX15 homolog)	410	46030
Q86Y37	CACUL1	CACL1_HUMAN	CDK2-associated and cullin domain-containing protein 1 (Cdk-associated cullin 1)	369	41064
O95696	BRD1	BRD1_HUMAN	Bromodomain-containing protein 1 (BR140-like protein) (Bromodomain and PHD finger-containing protein 2)	1058	119520
P05556	ITGB1	ITB1_HUMAN	Integrin beta-1 (Fibronectin receptor subunit beta) (Glycoprotein IIa) (GPIIA) (VLA-4 subunit beta) (CD antigen CD29)	798	88415
O15144	ARPC2	ARPC2_HUMAN	Actin-related protein 2/3 complex subunit 2 (Arp2/3 complex 34 kDa subunit) (p34-ARC)	300	34333
P50150	GNG4	GBG4_HUMAN	Guanine nucleotide-binding protein G(I)/G(S)/G(O) subunit gamma-4	75	8389
O60318	MCM3AP	GANP_HUMAN	Germinal-center associated nuclear protein (GANP) (EC 2.3.1.48) (80 kDa MCM3-associated protein) (MCM3 acetylating protein) (MCM3AP) (EC 2.3.1.-) (MCM3 acetyltransferase)	1980	218405
Q2KJY2	KIF26B	KI26B_HUMAN	Kinesin-like protein KIF26B	2108	223883
Q02880	TOP2B	TOP2B_HUMAN	DNA topoisomerase 2-beta (EC 5.6.2.2) (DNA topoisomerase II, beta isozyme)	1626	183267
O60885	BRD4	BRD4_HUMAN	Bromodomain-containing protein 4 (Protein HUNK1)	1362	152219
O00767	SCD	SCD_HUMAN	Stearoyl-CoA desaturase (hSCD1) (EC 1.14.19.1) (Acyl-CoA desaturase) (Delta(9)-desaturase) (Delta-9 desaturase) (Fatty acid desaturase)	359	41523
P35613	BSG	BASI_HUMAN	Basigin (5F7) (Collagenase stimulatory factor) (Extracellular matrix metalloproteinase inducer) (EMMPRIN) (Hepatoma-associated antigen) (HAb18G) (Leukocyte activation antigen M6) (OK blood group antigen) (Tumor cell-derived collagenase stimulatory factor) (TCSF) (CD antigen CD147)	385	42200
Q9UGJ0	PRKAG2	AAKG2_HUMAN	5'-AMP-activated protein kinase subunit gamma-2 (AMPK gamma2) (AMPK subunit gamma-2) (H91620p)	569	63066
A4FU69	EFCAB5	EFCB5_HUMAN	EF-hand calcium-binding domain-containing protein 5	1503	173404
P55263	ADK	ADK_HUMAN	Adenosine kinase (AK) (EC 2.7.1.20) (Adenosine 5'-phosphotransferase)	362	40545
Q8TEA8	DTD1	DTD1_HUMAN	D-aminoacyl-tRNA deacylase 1 (DTD) (EC 3.1.1.96) (DNA-unwinding element-binding protein B) (DUE-B) (Gly-tRNA(Ala) deacylase) (Histidyl-tRNA synthase-related)	209	23424
Q9P0B6	CCDC167	CC167_HUMAN	Coiled-coil domain-containing protein 167	97	11459
Q99714	HSD17B10	HCD2_HUMAN	3-hydroxyacyl-CoA dehydrogenase type-2 (EC 1.1.1.35) (17-beta-estradiol 17-dehydrogenase) (EC 1.1.1.62) (2-methyl-3-hydroxybutyryl-CoA dehydrogenase) (MHBD) (3-alpha-(17-beta)-hydroxysteroid dehydrogenase (NAD(+))) (EC 1.1.1.239) (3-hydroxy-2-methylbutyryl-CoA dehydrogenase) (EC 1.1.1.178) (3-hydroxyacyl-CoA dehydrogenase type II) (3alpha(or 20beta)-hydroxysteroid dehydrogenase) (EC 1.1.1.53) (7-…	261	26923
P13861	PRKAR2A	KAP2_HUMAN	cAMP-dependent protein kinase type II-alpha regulatory subunit	404	45518
Q03252	LMNB2	LMNB2_HUMAN	Lamin-B2	620	69948
P39748	FEN1	FEN1_HUMAN	Flap endonuclease 1 (FEN-1) (EC 3.1.-.-) (DNase IV) (Flap structure-specific endonuclease 1) (Maturation factor 1) (MF1) (hFEN-1)	380	42593
O75477	ERLIN1	ERLN1_HUMAN	Erlin-1 (Endoplasmic reticulum lipid raft-associated protein 1) (Protein KE04) (Stomatin-prohibitin-flotillin-HflC/K domain-containing protein 1) (SPFH domain-containing protein 1)	348	39171
Q9NX55	HYPK	HYPK_HUMAN	Huntingtin-interacting protein K (Huntingtin yeast partner K)	121	13651
Q16832	DDR2	DDR2_HUMAN	Discoidin domain-containing receptor 2 (Discoidin domain receptor 2) (EC 2.7.10.1) (CD167 antigen-like family member B) (Discoidin domain-containing receptor tyrosine kinase 2) (Neurotrophic tyrosine kinase, receptor-related 3) (Receptor protein-tyrosine kinase TKT) (Tyrosine-protein kinase TYRO10) (CD antigen CD167b)	855	96736
O00231	PSMD11	PSD11_HUMAN	26S proteasome non-ATPase regulatory subunit 11 (26S proteasome regulatory subunit RPN6) (26S proteasome regulatory subunit S9) (26S proteasome regulatory subunit p44.5)	422	47464
P09543	CNP	CN37_HUMAN	2',3'-cyclic-nucleotide 3'-phosphodiesterase (CNP) (CNPase) (EC 3.1.4.37)	421	47579
P13995	MTHFD2	MTDC_HUMAN	Bifunctional methylenetetrahydrofolate dehydrogenase/cyclohydrolase, mitochondrial [Includes: NAD-dependent methylenetetrahydrofolate dehydrogenase (EC 1.5.1.15); Methenyltetrahydrofolate cyclohydrolase (EC 3.5.4.9)]	350	37895
O94927	HAUS5	HAUS5_HUMAN	HAUS augmin-like complex subunit 5	633	71682
P03951	F11	FA11_HUMAN	Coagulation factor XI (FXI) (EC 3.4.21.27) (Plasma thromboplastin antecedent) (PTA) [Cleaved into: Coagulation factor XIa heavy chain; Coagulation factor XIa light chain]	625	70109
O95433	AHSA1	AHSA1_HUMAN	Activator of 90 kDa heat shock protein ATPase homolog 1 (AHA1) (p38)	338	38274
Q96B70	LENG9	LENG9_HUMAN	Leukocyte receptor cluster member 9	501	53167
Q8TB36	GDAP1	GDAP1_HUMAN	Ganglioside-induced differentiation-associated protein 1 (GDAP1)	358	41346
P49736	MCM2	MCM2_HUMAN	DNA replication licensing factor MCM2 (EC 3.6.4.12) (Minichromosome maintenance protein 2 homolog) (Nuclear protein BM28)	904	101896
Q02487	DSC2	DSC2_HUMAN	Desmocollin-2 (Cadherin family member 2) (Desmocollin-3) (Desmosomal glycoprotein II) (Desmosomal glycoprotein III)	901	99962
P11387	TOP1	TOP1_HUMAN	DNA topoisomerase 1 (EC 5.6.2.1) (DNA topoisomerase I)	765	90726
Q8N4S0	CCDC82	CCD82_HUMAN	Coiled-coil domain-containing protein 82	544	64002
P11717	IGF2R	MPRI_HUMAN	Cation-independent mannose-6-phosphate receptor (CI Man-6-P receptor) (CI-MPR) (M6PR) (300 kDa mannose 6-phosphate receptor) (MPR 300) (Insulin-like growth factor 2 receptor) (Insulin-like growth factor II receptor) (IGF-II receptor) (M6P/IGF2 receptor) (M6P/IGF2R) (CD antigen CD222)	2491	274375
Q99496	RNF2	RING2_HUMAN	E3 ubiquitin-protein ligase RING2 (EC 2.3.2.27) (Huntingtin-interacting protein 2-interacting protein 3) (HIP2-interacting protein 3) (Protein DinG) (RING finger protein 1B) (RING1b) (RING finger protein 2) (RING finger protein BAP-1) (RING-type E3 ubiquitin transferase RING2)	336	37655
P49902	NT5C2	5NTC_HUMAN	Cytosolic purine 5'-nucleotidase (EC 3.1.3.5) (EC 3.1.3.99) (Cytosolic 5'-nucleotidase II) (cN-II) (Cytosolic IMP/GMP-specific 5'-nucleotidase) (Cytosolic nucleoside phosphotransferase 5'N) (EC 2.7.1.77) (High Km 5'-nucleotidase)	561	64970
P63167	DYNLL1	DYL1_HUMAN	Dynein light chain 1, cytoplasmic (8 kDa dynein light chain) (DLC8) (Dynein light chain LC8-type 1) (Protein inhibitor of neuronal nitric oxide synthase) (PIN)	89	10366
P30038	ALDH4A1	AL4A1_HUMAN	Delta-1-pyrroline-5-carboxylate dehydrogenase, mitochondrial (P5C dehydrogenase) (EC 1.2.1.88) (Aldehyde dehydrogenase family 4 member A1) (L-glutamate gamma-semialdehyde dehydrogenase)	563	61719
O43681	GET3	GET3_HUMAN	ATPase GET3 (EC 3.6.4.-) (Arsenical pump-driving ATPase) (Arsenite-stimulated ATPase) (Guided entry of tail-anchored proteins factor 3, ATPase) (Transmembrane domain recognition complex 40 kDa ATPase subunit) (hARSA-I) (hASNA-I)	348	38793
O60684	KPNA6	IMA7_HUMAN	Importin subunit alpha-7 (Karyopherin subunit alpha-6)	536	60030
Q96SI1	KCTD15	KCD15_HUMAN	BTB/POZ domain-containing protein KCTD15 (Potassium channel tetramerization domain-containing protein 15)	283	31942
P50613	CDK7	CDK7_HUMAN	Cyclin-dependent kinase 7 (EC 2.7.11.22) (EC 2.7.11.23) (39 kDa protein kinase) (p39 Mo15) (CDK-activating kinase 1) (Cell division protein kinase 7) (Serine/threonine-protein kinase 1) (TFIIH basal transcription factor complex kinase subunit)	346	39038
P26992	CNTFR	CNTFR_HUMAN	Ciliary neurotrophic factor receptor subunit alpha (CNTF receptor subunit alpha) (CNTFR-alpha)	372	40633
Q9UBQ7	GRHPR	GRHPR_HUMAN	Glyoxylate reductase/hydroxypyruvate reductase (EC 1.1.1.79) (EC 1.1.1.81)	328	35668
P49005	POLD2	DPOD2_HUMAN	DNA polymerase delta subunit 2 (DNA polymerase delta subunit p50)	469	51289
O00116	AGPS	ADAS_HUMAN	Alkyldihydroxyacetonephosphate synthase, peroxisomal (Alkyl-DHAP synthase) (EC 2.5.1.26) (Aging-associated gene 5 protein) (Alkylglycerone-phosphate synthase)	658	72912
Q13557	CAMK2D	KCC2D_HUMAN	Calcium/calmodulin-dependent protein kinase type II subunit delta (CaM kinase II subunit delta) (CaMK-II subunit delta) (EC 2.7.11.17)	499	56369
Q9UL03	INTS6	INT6_HUMAN	Integrator complex subunit 6 (Int6) (DBI-1) (Protein deleted in cancer 1) (DICE1)	887	100390
Q15057	ACAP2	ACAP2_HUMAN	Arf-GAP with coiled-coil, ANK repeat and PH domain-containing protein 2 (Centaurin-beta-2) (Cnt-b2)	778	88029
Q14353	GAMT	GAMT_HUMAN	Guanidinoacetate N-methyltransferase (EC 2.1.1.2)	236	26318
Q5TA45	INTS11	INT11_HUMAN	Integrator complex subunit 11 (Int11) (EC 3.1.27.-) (Cleavage and polyadenylation-specific factor 3-like protein) (CPSF3-like protein) (Protein related to CPSF subunits of 68 kDa) (RC-68)	600	67663
Q13409	DYNC1I2	DC1I2_HUMAN	Cytoplasmic dynein 1 intermediate chain 2 (Cytoplasmic dynein intermediate chain 2) (Dynein intermediate chain 2, cytosolic) (DH IC-2)	638	71457
P62875	POLR2L	RPAB5_HUMAN	DNA-directed RNA polymerases I, II, and III subunit RPABC5 (RNA polymerases I, II, and III subunit ABC5) (DNA-directed RNA polymerase III subunit L) (RNA polymerase II 7.6 kDa subunit) (RPB7.6) (RPB10 homolog)	67	7645
P11678	EPX	PERE_HUMAN	Eosinophil peroxidase (EPO) (EC 1.11.1.7) [Cleaved into: Eosinophil peroxidase light chain; Eosinophil peroxidase heavy chain]	715	81040
P08574	CYC1	CY1_HUMAN	Cytochrome c1, heme protein, mitochondrial (EC 7.1.1.8) (Complex III subunit 4) (Complex III subunit IV) (Cytochrome b-c1 complex subunit 4) (Ubiquinol-cytochrome-c reductase complex cytochrome c1 subunit) (Cytochrome c-1)	325	35422
Q9H9Q2	COPS7B	CSN7B_HUMAN	COP9 signalosome complex subunit 7b (SGN7b) (Signalosome subunit 7b) (JAB1-containing signalosome subunit 7b)	264	29622
P62851	RPS25	RS25_HUMAN	Small ribosomal subunit protein eS25 (40S ribosomal protein S25)	125	13742
Q96MM7	HS6ST2	H6ST2_HUMAN	Heparan-sulfate 6-O-sulfotransferase 2 (HS6ST-2) (EC 2.8.2.-)	605	69130
Q9Y625	GPC6	GPC6_HUMAN	Glypican-6 [Cleaved into: Secreted glypican-6]	555	62736
O15145	ARPC3	ARPC3_HUMAN	Actin-related protein 2/3 complex subunit 3 (Arp2/3 complex 21 kDa subunit) (p21-ARC)	178	20547
A0AVF1	IFT56	IFT56_HUMAN	Intraflagellar transport protein 56 (Tetratricopeptide repeat protein 26) (TPR repeat protein 26)	554	64178
Q9P0K1	ADAM22	ADA22_HUMAN	Disintegrin and metalloproteinase domain-containing protein 22 (ADAM 22) (Metalloproteinase-disintegrin ADAM22-3) (Metalloproteinase-like, disintegrin-like, and cysteine-rich protein 2)	906	100433
O43252	PAPSS1	PAPS1_HUMAN	Bifunctional 3'-phosphoadenosine 5'-phosphosulfate synthase 1 (PAPS synthase 1) (PAPSS 1) (Sulfurylase kinase 1) (SK 1) (SK1) [Includes: Sulfate adenylyltransferase (EC 2.7.7.4) (ATP-sulfurylase) (Sulfate adenylate transferase) (SAT); Adenylyl-sulfate kinase (EC 2.7.1.25) (3'-phosphoadenosine-5'-phosphosulfate synthase) (APS kinase) (Adenosine-5'-phosphosulfate 3'-phosphotransferase) (Adenylylsul…	624	70833
P62854	RPS26	RS26_HUMAN	Small ribosomal subunit protein eS26 (40S ribosomal protein S26)	115	13015
Q07666	KHDRBS1	KHDR1_HUMAN	KH domain-containing, RNA-binding, signal transduction-associated protein 1 (GAP-associated tyrosine phosphoprotein p62) (Src-associated in mitosis 68 kDa protein) (Sam68) (p21 Ras GTPase-activating protein-associated p62) (p68)	443	48227
Q9NR28	DIABLO	DBLOH_HUMAN	Diablo IAP-binding mitochondrial protein (Diablo homolog, mitochondrial) (Direct IAP-binding protein with low pI) (Second mitochondria-derived activator of caspases) (SMAC) [Cleaved into: Diablo IAP-binding mitochondrial protein, cleaved form]	239	27131
P53621	COPA	COPA_HUMAN	Coatomer subunit alpha (Alpha-coat protein) (Alpha-COP) (HEP-COP) (HEPCOP) [Cleaved into: Xenin (Xenopsin-related peptide); Proxenin]	1224	138346
O76003	GLRX3	GLRX3_HUMAN	Glutaredoxin-3 (PKC-interacting cousin of thioredoxin) (PICOT) (PKC-theta-interacting protein) (PKCq-interacting protein) (Thioredoxin-like protein 2)	335	37432
P09429	HMGB1	HMGB1_HUMAN	High mobility group protein B1 (High mobility group protein 1) (HMG-1)	215	24894
P35914	HMGCL	HMGCL_HUMAN	Hydroxymethylglutaryl-CoA lyase, mitochondrial (HL) (HMG-CoA lyase) (EC 4.1.3.4) (3-hydroxy-3-methylglutarate-CoA lyase)	325	34360
O75832	PSMD10	PSD10_HUMAN	26S proteasome non-ATPase regulatory subunit 10 (26S proteasome regulatory subunit p28) (Gankyrin) (p28(GANK))	226	24428
O14497	ARID1A	ARI1A_HUMAN	AT-rich interactive domain-containing protein 1A (ARID domain-containing protein 1A) (B120) (BRG1-associated factor 250) (BAF250) (BRG1-associated factor 250a) (BAF250A) (Osa homolog 1) (hOSA1) (SWI-like protein) (SWI/SNF complex protein p270) (SWI/SNF-related, matrix-associated, actin-dependent regulator of chromatin subfamily F member 1) (hELD)	2285	242045
Q9NXR7	BABAM2	BABA2_HUMAN	BRISC and BRCA1-A complex member 2 (BRCA1-A complex subunit BRE) (BRCA1/BRCA2-containing complex subunit 45) (Brain and reproductive organ-expressed protein)	383	43552
P18887	XRCC1	XRCC1_HUMAN	DNA repair protein XRCC1 (X-ray repair cross-complementing protein 1)	633	69498
Q99996	AKAP9	AKAP9_HUMAN	A-kinase anchor protein 9 (AKAP-9) (A-kinase anchor protein 350 kDa) (AKAP 350) (hgAKAP 350) (A-kinase anchor protein 450 kDa) (AKAP 450) (AKAP 120-like protein) (Centrosome- and Golgi-localized PKN-associated protein) (CG-NAP) (Protein hyperion) (Protein kinase A-anchoring protein 9) (PRKA9) (Protein yotiao)	3907	452987
Q9BTC0	DIDO1	DIDO1_HUMAN	Death-inducer obliterator 1 (DIO-1) (hDido1) (Death-associated transcription factor 1) (DATF-1)	2240	243873
P50502	ST13	F10A1_HUMAN	Hsc70-interacting protein (Hip) (Aging-associated protein 2) (Progesterone receptor-associated p48 protein) (Protein FAM10A1) (Putative tumor suppressor ST13) (Renal carcinoma antigen NY-REN-33) (Suppression of tumorigenicity 13 protein)	369	41332
Q7L775	EPM2AIP1	EPMIP_HUMAN	EPM2A-interacting protein 1 (Laforin-interacting protein)	607	70370
Q12798	CETN1	CETN1_HUMAN	Centrin-1 (Caltractin isoform 2)	172	19570
P21953	BCKDHB	ODBB_HUMAN	2-oxoisovalerate dehydrogenase subunit beta, mitochondrial (EC 1.2.4.4) (Branched-chain alpha-keto acid dehydrogenase E1 component beta chain) (BCKDE1B) (BCKDH E1-beta)	392	43122
P61604	HSPE1	CH10_HUMAN	10 kDa heat shock protein, mitochondrial (Hsp10) (10 kDa chaperonin) (Chaperonin 10) (CPN10) (Early-pregnancy factor) (EPF) (Heat shock protein family E member 1)	102	10932
Q5HYK3	COQ5	COQ5_HUMAN	2-methoxy-6-polyprenyl-1,4-benzoquinol methylase, mitochondrial (EC 2.1.1.201) (Ubiquinone biosynthesis methyltransferase COQ5)	327	37140
Q9UBI6	GNG12	GBG12_HUMAN	Guanine nucleotide-binding protein G(I)/G(S)/G(O) subunit gamma-12	72	8006
Q02224	CENPE	CENPE_HUMAN	Centromere-associated protein E (Centromere protein E) (CENP-E) (Kinesin-7) (Kinesin-related protein CENPE)	2701	316415
Q16401	PSMD5	PSMD5_HUMAN	26S proteasome non-ATPase regulatory subunit 5 (26S protease subunit S5 basic) (26S proteasome subunit S5B)	504	56196
P11142	HSPA8	HSP7C_HUMAN	Heat shock cognate 71 kDa protein (EC 3.6.4.10) (Heat shock 70 kDa protein 8) (Heat shock protein family A member 8) (Lipopolysaccharide-associated protein 1) (LAP-1) (LPS-associated protein 1)	646	70898
P53004	BLVRA	BIEA_HUMAN	Biliverdin reductase A (BVR A) (EC 1.3.1.24) (Biliverdin-IX alpha-reductase)	296	33428
Q9H479	FN3K	FN3K_HUMAN	Fructosamine-3-kinase (EC 2.7.1.171) (Protein-psicosamine 3-kinase FN3K) (Protein-ribulosamine 3-kinase FN3K) (EC 2.7.1.172)	309	35171
Q8IYB7	DIS3L2	DI3L2_HUMAN	DIS3-like exonuclease 2 (hDIS3L2) (EC 3.1.13.-)	885	99279
Q15651	HMGN3	HMGN3_HUMAN	High mobility group nucleosome-binding domain-containing protein 3 (Thyroid receptor-interacting protein 7) (TR-interacting protein 7) (TRIP-7)	99	10666
Q9Y6K8	AK5	KAD5_HUMAN	Adenylate kinase isoenzyme 5 (AK 5) (EC 2.7.4.3) (EC 2.7.4.6) (ATP-AMP transphosphorylase 5)	562	63333
P08754	GNAI3	GNAI3_HUMAN	Guanine nucleotide-binding protein G(i) subunit alpha-3 (G(i) alpha-3)	354	40532
Q9Y315	DERA	DEOC_HUMAN	Deoxyribose-phosphate aldolase (DERA) (EC 4.1.2.4) (2-deoxy-D-ribose 5-phosphate aldolase) (Phosphodeoxyriboaldolase) (Deoxyriboaldolase)	318	35231
A6NGN9	IGLON5	IGLO5_HUMAN	IgLON family member 5	336	36795
P11216	PYGB	PYGB_HUMAN	Glycogen phosphorylase, brain form (EC 2.4.1.1)	843	96696
P47755	CAPZA2	CAZA2_HUMAN	F-actin-capping protein subunit alpha-2 (CapZ alpha-2)	286	32949
Q8TDJ6	DMXL2	DMXL2_HUMAN	DmX-like protein 2 (Rabconnectin-3)	3036	339641
Q71F23	CENPU	CENPU_HUMAN	Centromere protein U (CENP-U) (Centromere protein of 50 kDa) (CENP-50) (Interphase centromere complex protein 24) (KSHV latent nuclear antigen-interacting protein 1) (MLF1-interacting protein) (Polo-box-interacting protein 1)	418	47522
P55010	EIF5	IF5_HUMAN	Eukaryotic translation initiation factor 5 (eIF-5)	431	49223
Q8WUP2	FBLIM1	FBLI1_HUMAN	Filamin-binding LIM protein 1 (FBLP-1) (Migfilin) (Mitogen-inducible 2-interacting protein) (MIG2-interacting protein)	373	40670
Q9H3R5	CENPH	CENPH_HUMAN	Centromere protein H (CENP-H) (Interphase centromere complex protein 35)	247	28481
Q9UKV0	HDAC9	HDAC9_HUMAN	Histone deacetylase 9 (HD9) (EC 3.5.1.98) (Histone deacetylase 7B) (HD7) (HD7b) (Histone deacetylase-related protein) (MEF2-interacting transcription repressor MITR)	1011	111297
Q6YP21	KYAT3	KAT3_HUMAN	Kynurenine--oxoglutarate transaminase 3 (EC 2.6.1.7) (Cysteine-S-conjugate beta-lyase 2) (EC 4.4.1.13) (Kynurenine aminotransferase 3) (Kynurenine aminotransferase III) (KATIII) (Kynurenine--glyoxylate transaminase) (EC 2.6.1.63) (Kynurenine--oxoglutarate transaminase III)	454	51400
O60783	MRPS14	RT14_HUMAN	Small ribosomal subunit protein uS14m (28S ribosomal protein S14, mitochondrial) (MRP-S14) (S14mt)	128	15139
Q9NP61	ARFGAP3	ARFG3_HUMAN	ADP-ribosylation factor GTPase-activating protein 3 (ARF GAP 3)	516	56928
Q9BUJ2	HNRNPUL1	HNRL1_HUMAN	Heterogeneous nuclear ribonucleoprotein U-like protein 1 (Adenovirus early region 1B-associated protein 5) (E1B-55 kDa-associated protein 5) (E1B-AP5)	856	95739
O75882	ATRN	ATRN_HUMAN	Attractin (DPPT-L) (Mahogany homolog)	1429	158537
P29762	CRABP1	RABP1_HUMAN	Cellular retinoic acid-binding protein 1 (Cellular retinoic acid-binding protein I) (CRABP-I)	137	15566
Q5SZK8	FREM2	FREM2_HUMAN	FRAS1-related extracellular matrix protein 2 (ECM3 homolog)	3169	351167
Q9NZB2	FAM120A	F120A_HUMAN	Constitutive coactivator of PPAR-gamma-like protein 1 (Oxidative stress-associated SRC activator) (Protein FAM120A)	1118	121888
O43707	ACTN4	ACTN4_HUMAN	Alpha-actinin-4 (Non-muscle alpha-actinin 4)	911	104854
Q8NBJ4	GOLM1	GOLM1_HUMAN	Golgi membrane protein 1 (Golgi membrane protein GP73) (Golgi phosphoprotein 2)	401	45333
Q02952	AKAP12	AKA12_HUMAN	A-kinase anchor protein 12 (AKAP-12) (A-kinase anchor protein 250 kDa) (AKAP 250) (Gravin) (Myasthenia gravis autoantigen)	1782	191482
Q01813	PFKP	PFKAP_HUMAN	ATP-dependent 6-phosphofructokinase, platelet type (ATP-PFK) (PFK-P) (EC 2.7.1.11) (6-phosphofructokinase type C) (Phosphofructo-1-kinase isozyme C) (PFK-C) (Phosphohexokinase)	784	85596
P48506	GCLC	GSH1_HUMAN	Glutamate--cysteine ligase catalytic subunit (EC 6.3.2.2) (GCS heavy chain) (Gamma-ECS) (Gamma-glutamylcysteine synthetase)	637	72766
P54886	ALDH18A1	P5CS_HUMAN	Delta-1-pyrroline-5-carboxylate synthase (P5CS) (Aldehyde dehydrogenase family 18 member A1) [Includes: Glutamate 5-kinase (GK) (EC 2.7.2.11) (Gamma-glutamyl kinase); Gamma-glutamyl phosphate reductase (GPR) (EC 1.2.1.41) (Glutamate-5-semialdehyde dehydrogenase) (Glutamyl-gamma-semialdehyde dehydrogenase)]	795	87302
Q9UBW8	COPS7A	CSN7A_HUMAN	COP9 signalosome complex subunit 7a (SGN7a) (Signalosome subunit 7a) (Dermal papilla-derived protein 10) (JAB1-containing signalosome subunit 7a)	275	30277
P04899	GNAI2	GNAI2_HUMAN	Guanine nucleotide-binding protein G(i) subunit alpha-2 (Adenylate cyclase-inhibiting G alpha protein)	355	40451
P46778	RPL21	RL21_HUMAN	Large ribosomal subunit protein eL21 (60S ribosomal protein L21)	160	18565
Q92769	HDAC2	HDAC2_HUMAN	Histone deacetylase 2 (HD2) (EC 3.5.1.98) (Protein deacylase HDAC2) (EC 3.5.1.-)	488	55364
Q9BWU1	CDK19	CDK19_HUMAN	Cyclin-dependent kinase 19 (EC 2.7.11.22) (CDC2-related protein kinase 6) (Cell division cycle 2-like protein kinase 6) (Cell division protein kinase 19) (Cyclin-dependent kinase 11) (Death-preventing kinase)	502	56802
Q86XP3	DDX42	DDX42_HUMAN	ATP-dependent RNA helicase DDX42 (EC 3.6.4.13) (DEAD box protein 42) (RNA helicase-like protein) (RHELP) (RNA helicase-related protein) (RNAHP) (SF3b DEAD box protein) (Splicing factor 3B-associated 125 kDa protein) (SF3b125)	938	102975
Q9NX24	NHP2	NHP2_HUMAN	H/ACA ribonucleoprotein complex subunit 2 (Nucleolar protein family A member 2) (snoRNP protein NHP2)	153	17201
P50750	CDK9	CDK9_HUMAN	Cyclin-dependent kinase 9 (EC 2.7.11.22) (EC 2.7.11.23) (C-2K) (Cell division cycle 2-like protein kinase 4) (Cell division protein kinase 9) (Serine/threonine-protein kinase PITALRE) (Tat-associated kinase complex catalytic subunit)	372	42778
P62424	RPL7A	RL7A_HUMAN	Large ribosomal subunit protein eL8 (60S ribosomal protein L7a) (PLA-X polypeptide) (Surfeit locus protein 3)	266	29996
Q03164	KMT2A	KMT2A_HUMAN	Histone-lysine N-methyltransferase 2A (Lysine N-methyltransferase 2A) (EC 2.1.1.364) (ALL-1) (CXXC-type zinc finger protein 7) (Cysteine methyltransferase KMT2A) (EC 2.1.1.-) (Myeloid/lymphoid or mixed-lineage leukemia) (Myeloid/lymphoid or mixed-lineage leukemia protein 1) (Trithorax-like protein) (Zinc finger protein HRX) [Cleaved into: MLL cleavage product N320 (N-terminal cleavage product of …	3969	431764
O75822	EIF3J	EIF3J_HUMAN	Eukaryotic translation initiation factor 3 subunit J (eIF3j) (Eukaryotic translation initiation factor 3 subunit 1) (eIF-3-alpha) (eIF3 p35)	258	29062
P18858	LIG1	DNLI1_HUMAN	DNA ligase 1 (EC 6.5.1.1) (DNA ligase I) (Polydeoxyribonucleotide synthase [ATP] 1)	919	101736
Q86W74	ANKRD46	ANR46_HUMAN	Ankyrin repeat domain-containing protein 46 (Ankyrin repeat small protein) (ANK-S)	228	25330
Q68CQ4	UTP25	UTP25_HUMAN	U3 small nucleolar RNA-associated protein 25 homolog (Digestive organ expansion factor homolog) (UTP25 small subunit processor component)	756	87055
Q9H6S1	AZI2	AZI2_HUMAN	5-azacytidine-induced protein 2 (NF-kappa-B-activating kinase-associated protein 1) (Nak-associated protein 1) (Nap1) (TILP)	392	44935
Q9ULH0	KIDINS220	KDIS_HUMAN	Kinase D-interacting substrate of 220 kDa (Ankyrin repeat-rich membrane-spanning protein)	1771	196542
P51858	HDGF	HDGF_HUMAN	Hepatoma-derived growth factor (HDGF) (High mobility group protein 1-like 2) (HMG-1L2)	240	26788
P15848	ARSB	ARSB_HUMAN	Arylsulfatase B (ASB) (EC 3.1.6.12) (N-acetylgalactosamine-4-sulfatase) (G4S)	533	59687
P25098	GRK2	ARBK1_HUMAN	Beta-adrenergic receptor kinase 1 (Beta-ARK-1) (EC 2.7.11.15) (G-protein coupled receptor kinase 2)	689	79574
Q5VTR2	RNF20	BRE1A_HUMAN	E3 ubiquitin-protein ligase BRE1A (BRE1-A) (hBRE1) (EC 2.3.2.27) (RING finger protein 20) (RING-type E3 ubiquitin transferase BRE1A)	975	113662
Q9P287	BCCIP	BCCIP_HUMAN	BRCA2 and CDKN1A-interacting protein (P21- and CDK-associated protein 1) (Protein TOK-1)	314	35979
Q8WXF7	ATL1	ATLA1_HUMAN	Atlastin-1 (EC 3.6.5.-) (Brain-specific GTP-binding protein) (GTP-binding protein 3) (GBP-3) (hGBP3) (Guanine nucleotide-binding protein 3) (Spastic paraplegia 3 protein A)	558	63544
P20700	LMNB1	LMNB1_HUMAN	Lamin-B1	586	66408
O95208	EPN2	EPN2_HUMAN	Epsin-2 (EPS-15-interacting protein 2)	641	68482
Q9BRX5	GINS3	PSF3_HUMAN	DNA replication complex GINS protein PSF3 (GINS complex subunit 3)	216	24535
P10606	COX5B	COX5B_HUMAN	Cytochrome c oxidase subunit 5B, mitochondrial (Cytochrome c oxidase polypeptide Vb)	129	13696
Q9H2P9	DPH5	DPH5_HUMAN	Diphthine methyl ester synthase (EC 2.1.1.314) (Diphthamide biosynthesis methyltransferase)	285	31651
Q13618	CUL3	CUL3_HUMAN	Cullin-3 (CUL-3)	768	88930
P56945	BCAR1	BCAR1_HUMAN	Breast cancer anti-estrogen resistance protein 1 (CRK-associated substrate) (Cas scaffolding protein family member 1) (p130cas)	870	93372
P32455	GBP1	GBP1_HUMAN	Guanylate-binding protein 1 (EC 3.6.1.-) (EC 3.6.5.-) (GTP-binding protein 1) (GBP-1) (HuGBP-1) (hGBP1) (Guanine nucleotide-binding protein 1) (Interferon-induced guanylate-binding protein 1)	592	67931
P35754	GLRX	GLRX1_HUMAN	Glutaredoxin-1 (Thioltransferase-1) (TTase-1)	106	11776
O00233	PSMD9	PSMD9_HUMAN	26S proteasome non-ATPase regulatory subunit 9 (26S proteasome regulatory subunit p27)	223	24682
Q9Y4W6	AFG3L2	AFG32_HUMAN	Mitochondrial inner membrane m-AAA protease component AFG3L2 (EC 3.4.24.-) (EC 3.6.-.-) (AFG3-like protein 2) (Paraplegin-like protein)	797	88584
P27987	ITPKB	IP3KB_HUMAN	Inositol-trisphosphate 3-kinase B (EC 2.7.1.127) (Inositol 1,4,5-trisphosphate 3-kinase B) (IP3 3-kinase B) (IP3K B) (InsP 3-kinase B)	946	102376
Q8WV16	DCAF4	DCAF4_HUMAN	DDB1- and CUL4-associated factor 4 (WD repeat-containing protein 21A)	495	55694
P37235	HPCAL1	HPCL1_HUMAN	Hippocalcin-like protein 1 (Calcium-binding protein BDR-1) (HLP2) (Visinin-like protein 3) (VILIP-3)	193	22313
P05091	ALDH2	ALDH2_HUMAN	Aldehyde dehydrogenase, mitochondrial (EC 1.2.1.3) (ALDH class 2) (ALDH-E2) (ALDHI)	517	56381
P13073	COX4I1	COX41_HUMAN	Cytochrome c oxidase subunit 4 isoform 1, mitochondrial (Cytochrome c oxidase polypeptide IV) (Cytochrome c oxidase subunit IV isoform 1) (COX IV-1)	169	19577
Q86TX2	ACOT1	ACOT1_HUMAN	Acyl-coenzyme A thioesterase 1 (Acyl-CoA thioesterase 1) (EC 3.1.2.-) (CTE-I) (CTE-Ib) (Inducible cytosolic acyl-coenzyme A thioester hydrolase) (Long chain acyl-CoA thioester hydrolase) (Long chain acyl-CoA hydrolase) (Palmitoyl-coenzyme A thioesterase) (EC 3.1.2.2)	421	46277
Q8N3J6	CADM2	CADM2_HUMAN	Cell adhesion molecule 2 (Immunoglobulin superfamily member 4D) (IgSF4D) (Nectin-like protein 3) (NECL-3) (Synaptic cell adhesion molecule 2) (SynCAM 2)	435	47554
P51452	DUSP3	DUS3_HUMAN	Dual specificity protein phosphatase 3 (EC 3.1.3.16) (EC 3.1.3.48) (Dual specificity protein phosphatase VHR) (Vaccinia H1-related phosphatase) (VHR)	185	20478
Q9BYV8	CEP41	CEP41_HUMAN	Centrosomal protein of 41 kDa (Cep41) (Testis-specific gene A14 protein)	373	41368
Q9NV88	INTS9	INT9_HUMAN	Integrator complex subunit 9 (Int9) (Protein related to CPSF subunits of 74 kDa) (RC-74)	658	73814
O00410	IPO5	IPO5_HUMAN	Importin-5 (Imp5) (Importin subunit beta-3) (Karyopherin beta-3) (Ran-binding protein 5) (RanBP5)	1097	123630
P20711	DDC	DDC_HUMAN	Aromatic-L-amino-acid decarboxylase (AADC) (EC 4.1.1.28) (DOPA decarboxylase) (DDC)	480	53926
Q9NVH2	INTS7	INT7_HUMAN	Integrator complex subunit 7 (Int7)	962	106834
Q9UI26	IPO11	IPO11_HUMAN	Importin-11 (Imp11) (Ran-binding protein 11) (RanBP11)	975	112535
P53634	CTSC	CATC_HUMAN	Dipeptidyl peptidase 1 (EC 3.4.14.1) (Cathepsin C) (Cathepsin J) (Dipeptidyl peptidase I) (DPP-I) (DPPI) (Dipeptidyl transferase) [Cleaved into: Dipeptidyl peptidase 1 exclusion domain chain (Dipeptidyl peptidase I exclusion domain chain); Dipeptidyl peptidase 1 heavy chain (Dipeptidyl peptidase I heavy chain); Dipeptidyl peptidase 1 light chain (Dipeptidyl peptidase I light chain)]	463	51854
P18085	ARF4	ARF4_HUMAN	ADP-ribosylation factor 4	180	20511
P36507	MAP2K2	MP2K2_HUMAN	Dual specificity mitogen-activated protein kinase kinase 2 (MAP kinase kinase 2) (MAPKK 2) (EC 2.7.12.2) (ERK activator kinase 2) (MAPK/ERK kinase 2) (MEK 2)	400	44424
Q15075	EEA1	EEA1_HUMAN	Early endosome antigen 1 (Endosome-associated protein p162) (Zinc finger FYVE domain-containing protein 2)	1411	162466
Q9UP65	PLA2G4C	PA24C_HUMAN	Cytosolic phospholipase A2 gamma (cPLA2-gamma) (EC 3.1.1.4) (Cytosolic lysophospholipase) (EC 3.1.1.5) (Cytosolic lysophospholipid O-acyltransferase) (EC 2.3.1.-) (Phospholipase A2 group IVC)	541	60939
Q5T1B0	AXDND1	AXDN1_HUMAN	Axonemal dynein light chain domain-containing protein 1	1012	118027
P32189	GK	GLPK_HUMAN	Glycerol kinase (Glycerokinase) (EC 2.7.1.30) (ATP:glycerol 3-phosphotransferase)	559	61245
Q12879	GRIN2A	NMDE1_HUMAN	Glutamate receptor ionotropic, NMDA 2A (GluN2A) (Glutamate [NMDA] receptor subunit epsilon-1) (N-methyl D-aspartate receptor subtype 2A) (NMDAR2A) (NR2A) (hNR2A)	1464	165283
P62879	GNB2	GBB2_HUMAN	Guanine nucleotide-binding protein G(I)/G(S)/G(T) subunit beta-2 (G protein subunit beta-2) (Transducin beta chain 2)	340	37331
P43304	GPD2	GPDM_HUMAN	Glycerol-3-phosphate dehydrogenase, mitochondrial (GPD-M) (GPDH-M) (EC 1.1.5.3) (mitohondrial glycerophosphate dehydrogenase gene) (mGDH) (mtGPD)	727	80853
P30740	SERPINB1	ILEU_HUMAN	Leukocyte elastase inhibitor (LEI) (Monocyte/neutrophil elastase inhibitor) (EI) (M/NEI) (Peptidase inhibitor 2) (PI-2) (Serpin B1)	379	42742
Q9UKA4	AKAP11	AKA11_HUMAN	A-kinase anchor protein 11 (AKAP-11) (A-kinase anchor protein 220 kDa) (AKAP 220) (hAKAP220) (Protein kinase A-anchoring protein 11) (PRKA11)	1901	210512
P00374	DHFR	DYR_HUMAN	Dihydrofolate reductase (EC 1.5.1.3)	187	21453
Q9UNL4	ING4	ING4_HUMAN	Inhibitor of growth protein 4 (p29ING4)	249	28530
P62633	CNBP	CNBP_HUMAN	CCHC-type zinc finger nucleic acid binding protein (Cellular nucleic acid-binding protein) (CNBP) (Zinc finger protein 9)	177	19463
P08F94	PKHD1	PKHD1_HUMAN	Fibrocystin (Polycystic kidney and hepatic disease 1 protein) (Polyductin) (Tigmin)	4074	446702
Q9Y646	CPQ	CBPQ_HUMAN	Carboxypeptidase Q (EC 3.4.17.-) (Lysosomal dipeptidase) (Plasma glutamate carboxypeptidase)	472	51888
P13645	KRT10	K1C10_HUMAN	Keratin, type I cytoskeletal 10 (Cytokeratin-10) (CK-10) (Keratin-10) (K10)	584	58827
Q9H3R0	KDM4C	KDM4C_HUMAN	Lysine-specific demethylase 4C (EC 1.14.11.66) (Gene amplified in squamous cell carcinoma 1 protein) (GASC-1 protein) (JmjC domain-containing histone demethylation protein 3C) (Jumonji domain-containing protein 2C) ([histone H3]-trimethyl-L-lysine(9) demethylase 4C)	1056	119982
O00423	EML1	EMAL1_HUMAN	Echinoderm microtubule-associated protein-like 1 (EMAP-1) (HuEMAP-1)	815	89861
P13984	GTF2F2	T2FB_HUMAN	General transcription factor IIF subunit 2 (General transcription factor IIF 30 kDa subunit) (Transcription initiation factor IIF subunit beta) (TFIIF-beta) (Transcription initiation factor RAP30)	249	28380
Q9HBU6	ETNK1	EKI1_HUMAN	Ethanolamine kinase 1 (EKI 1) (EC 2.7.1.82)	452	50968
O95163	ELP1	ELP1_HUMAN	Elongator complex protein 1 (ELP1) (IkappaB kinase complex-associated protein) (IKK complex-associated protein) (p150)	1332	150254
Q5SW79	CEP170	CE170_HUMAN	Centrosomal protein of 170 kDa (Cep170) (KARP-1-binding protein) (KARP1-binding protein)	1584	175293
Q9Y2P4	SLC27A6	S27A6_HUMAN	Long-chain fatty acid transport protein 6 (FATP-6) (Fatty acid transport protein 6) (Arachidonate--CoA ligase) (EC 6.2.1.15) (Fatty-acid-coenzyme A ligase, very long-chain 2) (Long-chain-fatty-acid--CoA ligase) (EC 6.2.1.3) (Solute carrier family 27 member 6) (Very long-chain acyl-CoA synthetase homolog 1) (VLCSH1) (hVLCS-H1) (EC 6.2.1.-)	619	70112
P26006	ITGA3	ITA3_HUMAN	Integrin alpha-3 (CD49 antigen-like family member C) (FRP-2) (Galactoprotein B3) (GAPB3) (VLA-3 subunit alpha) (CD antigen CD49c) [Cleaved into: Integrin alpha-3 heavy chain; Integrin alpha-3 light chain]	1051	116612
Q6F5E8	CARMIL2	CARL2_HUMAN	Capping protein, Arp2/3 and myosin-I linker protein 2 (Capping protein regulator and myosin 1 linker 2) (F-actin-uncapping protein RLTPR) (Leucine-rich repeat-containing protein 16C) (RGD, leucine-rich repeat, tropomodulin and proline-rich-containing protein)	1435	154689
Q96JB2	COG3	COG3_HUMAN	Conserved oligomeric Golgi complex subunit 3 (COG complex subunit 3) (Component of oligomeric Golgi complex 3) (Vesicle-docking protein SEC34 homolog) (p94)	828	94096
P31997	CEACAM8	CEAM8_HUMAN	Cell adhesion molecule CEACAM8 (CD67 antigen) (Carcinoembryonic antigen CGM6) (Carcinoembryonic antigen-related cell adhesion molecule 8) (CEA cell adhesion molecule 8) (Non-specific cross-reacting antigen NCA-95) (CD antigen CD66b)	349	38154
Q9NPI1	BRD7	BRD7_HUMAN	Bromodomain-containing protein 7 (75 kDa bromodomain protein) (Protein CELTIX-1)	651	74139
P53384	NUBP1	NUBP1_HUMAN	Cytosolic Fe-S cluster assembly factor NUBP1 (Nucleotide-binding protein 1) (NBP 1)	320	34534
O95071	UBR5	UBR5_HUMAN	E3 ubiquitin-protein ligase UBR5 (EC 2.3.2.26) (E3 ubiquitin-protein ligase, HECT domain-containing 1) (Hyperplastic discs protein homolog) (hHYD) (Progestin-induced protein)	2799	309352
O95340	PAPSS2	PAPS2_HUMAN	Bifunctional 3'-phosphoadenosine 5'-phosphosulfate synthase 2 (PAPS synthase 2) (PAPSS 2) (Sulfurylase kinase 2) (SK 2) (SK2) [Includes: Sulfate adenylyltransferase (EC 2.7.7.4) (ATP-sulfurylase) (Sulfate adenylate transferase) (SAT); Adenylyl-sulfate kinase (EC 2.7.1.25) (3'-phosphoadenosine-5'-phosphosulfate synthase) (APS kinase) (Adenosine-5'-phosphosulfate 3'-phosphotransferase) (Adenylylsul…	614	69501
Q9NPL8	TIMMDC1	TIDC1_HUMAN	Complex I assembly factor TIMMDC1, mitochondrial (Protein M5-14) (Translocase of inner mitochondrial membrane domain-containing protein 1) (TIMM domain containing-protein 1)	285	32178
P26232	CTNNA2	CTNA2_HUMAN	Catenin alpha-2 (Alpha N-catenin) (Alpha-catenin-related protein)	953	105313
Q16576	RBBP7	RBBP7_HUMAN	Histone-binding protein RBBP7 (Histone acetyltransferase type B subunit 2) (Nucleosome-remodeling factor subunit RBAP46) (Retinoblastoma-binding protein 7) (RBBP-7) (Retinoblastoma-binding protein p46)	425	47820
P02794	FTH1	FRIH_HUMAN	Ferritin heavy chain (Ferritin H subunit) (EC 1.16.3.1) (Cell proliferation-inducing gene 15 protein) [Cleaved into: Ferritin heavy chain, N-terminally processed]	183	21226
P53367	ARFIP1	ARFP1_HUMAN	Arfaptin-1 (ADP-ribosylation factor-interacting protein 1)	373	41738
Q5T4S7	UBR4	UBR4_HUMAN	E3 ubiquitin-protein ligase UBR4 (EC 2.3.2.27) (600 kDa retinoblastoma protein-associated factor) (p600) (N-recognin-4) (Retinoblastoma-associated factor of 600 kDa) (RBAF600)	5183	573841
P63135	ERVK-7	POK7_HUMAN	Endogenous retrovirus group K member 7 Pol protein (HERV-K(III) Pol protein) (HERV-K102 Pol protein) (HERV-K_1q22 provirus ancestral Pol protein) [Includes: Reverse transcriptase (RT) (EC 2.7.7.49); Ribonuclease H (RNase H) (EC 3.1.26.4); Integrase (IN)]	1459	165184
Q96HE7	ERO1A	ERO1A_HUMAN	ERO1-like protein alpha (ERO1-L) (ERO1-L-alpha) (EC 1.8.4.-) (Endoplasmic oxidoreductin-1-like protein) (Endoplasmic reticulum oxidoreductase alpha) (Oxidoreductin-1-L-alpha)	468	54393
Q9Y4X5	ARIH1	ARI1_HUMAN	E3 ubiquitin-protein ligase ARIH1 (EC 2.3.2.31) (H7-AP2) (HHARI) (Monocyte protein 6) (MOP-6) (Protein ariadne-1 homolog) (ARI-1) (UbcH7-binding protein) (UbcM4-interacting protein) (Ubiquitin-conjugating enzyme E2-binding protein 1)	557	64118
Q03468	ERCC6	ERCC6_HUMAN	DNA excision repair protein ERCC-6 (EC 3.6.4.-) (ATP-dependent helicase ERCC6) (Cockayne syndrome protein CSB)	1493	168416
Q01484	ANK2	ANK2_HUMAN	Ankyrin-2 (ANK-2) (Ankyrin-B) (Brain ankyrin) (Non-erythroid ankyrin)	3957	433715
A5D8V7	ODAD3	ODAD3_HUMAN	Outer dynein arm-docking complex subunit 3 (Coiled-coil domain-containing protein 151)	595	69140
Q01850	CDR2	CDR2_HUMAN	Cerebellar degeneration-related protein 2 (Major Yo paraneoplastic antigen) (Paraneoplastic cerebellar degeneration-associated antigen)	454	51855
P26358	DNMT1	DNMT1_HUMAN	DNA (cytosine-5)-methyltransferase 1 (Dnmt1) (EC 2.1.1.37) (CXXC-type zinc finger protein 9) (DNA methyltransferase HsaI) (DNA MTase HsaI) (M.HsaI) (MCMT)	1616	183165
Q86WW8	COA5	COA5_HUMAN	Cytochrome c oxidase assembly factor 5	74	8376
Q6FI81	CIAPIN1	CPIN1_HUMAN	Anamorsin (Cytokine-induced apoptosis inhibitor 1) (Fe-S cluster assembly protein DRE2 homolog)	312	33582
O00522	KRIT1	KRIT1_HUMAN	Krev interaction trapped protein 1 (Krev interaction trapped 1) (Cerebral cavernous malformations 1 protein)	736	84348
O14617	AP3D1	AP3D1_HUMAN	AP-3 complex subunit delta-1 (AP-3 complex subunit delta) (Adaptor-related protein complex 3 subunit delta-1) (Delta-adaptin)	1153	130158
Q9Y6Y0	IVNS1ABP	NS1BP_HUMAN	Influenza virus NS1A-binding protein (NS1-BP) (NS1-binding protein) (Aryl hydrocarbon receptor-associated protein 3) (Kelch-like protein 39)	642	71729
P49589	CARS1	SYCC_HUMAN	Cysteine--tRNA ligase, cytoplasmic (EC 6.1.1.16) (Cysteinyl-tRNA synthetase) (CysRS)	748	85473
Q9H0B6	KLC2	KLC2_HUMAN	Kinesin light chain 2 (KLC 2)	622	68935
P62330	ARF6	ARF6_HUMAN	ADP-ribosylation factor 6 (EC 3.6.5.2)	175	20082
P48382	RFX5	RFX5_HUMAN	DNA-binding protein RFX5 (Regulatory factor X 5)	616	65323
P12081	HARS1	HARS1_HUMAN	Histidine--tRNA ligase, cytoplasmic (EC 6.1.1.21) (Histidyl-tRNA synthetase) (HisRS)	509	57411
Q9H3C7	GGNBP2	GGNB2_HUMAN	Gametogenetin-binding protein 2 (Laryngeal carcinoma-related protein 1) (Protein ZNF403)	697	79086
Q9NX08	COMMD8	COMD8_HUMAN	COMM domain-containing protein 8	183	21090
P18065	IGFBP2	IBP2_HUMAN	Insulin-like growth factor-binding protein 2 (IBP-2) (IGF-binding protein 2) (IGFBP-2)	325	34814
Q9GZS1	POLR1E	RPA49_HUMAN	DNA-directed RNA polymerase I subunit RPA49 (RNA polymerase I subunit A49) (DNA-directed RNA polymerase I subunit E) (RNA polymerase I-associated factor 1) (RNA polymerase I-associated factor 53)	419	47260
P04075	ALDOA	ALDOA_HUMAN	Fructose-bisphosphate aldolase A (EC 4.1.2.13) (Lung cancer antigen NY-LU-1) (Muscle-type aldolase)	364	39420
Q7Z2W9	MRPL21	RM21_HUMAN	Large ribosomal subunit protein bL21m (39S ribosomal protein L21, mitochondrial) (L21mt) (MRP-L21)	205	22815
Q5VW32	BROX	BROX_HUMAN	BRO1 domain-containing protein BROX (BRO1 domain- and CAAX motif-containing protein)	411	46476
P02533	KRT14	K1C14_HUMAN	Keratin, type I cytoskeletal 14 (Cytokeratin-14) (CK-14) (Keratin-14) (K14)	472	51561
Q96AA8	JAKMIP2	JKIP2_HUMAN	Janus kinase and microtubule-interacting protein 2 (CTCL tumor antigen HD-CL-04) (Neuroendocrine long coiled-coil protein 1)	810	94934
P13807	GYS1	GYS1_HUMAN	Glycogen [starch] synthase, muscle (EC 2.4.1.11) (Glycogen synthase 1)	737	83786
Q16540	MRPL23	RM23_HUMAN	Large ribosomal subunit protein uL23m (39S ribosomal protein L23, mitochondrial) (L23mt) (MRP-L23) (L23 mitochondrial-related protein) (Ribosomal protein L23-like)	153	17781
P15170	GSPT1	ERF3A_HUMAN	Eukaryotic peptide chain release factor GTP-binding subunit ERF3A (Eukaryotic peptide chain release factor subunit 3a) (eRF3a) (EC 3.6.5.-) (G1 to S phase transition protein 1 homolog)	499	55756
P82912	MRPS11	RT11_HUMAN	Small ribosomal subunit protein uS11m (28S ribosomal protein S11, mitochondrial) (MRP-S11) (S11mt) (Cervical cancer proto-oncogene 2 protein) (HCC-2)	194	20616
Q8IVB5	LIX1L	LIX1L_HUMAN	LIX1-like protein	337	36563
Q8WVC6	DCAKD	DCAKD_HUMAN	Dephospho-CoA kinase domain-containing protein	231	26550
Q12849	GRSF1	GRSF1_HUMAN	G-rich sequence factor 1 (GRSF-1)	480	53126
O95429	BAG4	BAG4_HUMAN	BAG family molecular chaperone regulator 4 (BAG-4) (Bcl-2-associated athanogene 4) (Silencer of death domains)	457	49594
Q9ULX6	AKAP8L	AKP8L_HUMAN	A-kinase anchor protein 8-like (AKAP8-like protein) (Helicase A-binding protein 95) (HAP95) (Homologous to AKAP95 protein) (HA95) (Neighbor of A-kinase-anchoring protein 95) (Neighbor of AKAP95)	646	71640
Q7LFL8	CXXC5	CXXC5_HUMAN	CXXC-type zinc finger protein 5 (CF5) (Putative MAPK-activating protein PM08) (Putative NF-kappa-B-activating protein 102) (Retinoid-inducible nuclear factor) (RINF)	322	32977
Q96FN5	KIF12	KIF12_HUMAN	Kinesin-like protein KIF12	646	70660
P61353	RPL27	RL27_HUMAN	Large ribosomal subunit protein eL27 (60S ribosomal protein L27)	136	15798
P62277	RPS13	RS13_HUMAN	Small ribosomal subunit protein uS15 (40S ribosomal protein S13)	151	17222
Q5TB80	CEP162	CE162_HUMAN	Centrosomal protein of 162 kDa (Cep162) (Protein QN1 homolog)	1403	161943
Q13609	DNASE1L3	DNSL3_HUMAN	Deoxyribonuclease gamma (DNase gamma) (EC 3.1.21.-) (DNase I homolog protein DHP2) (Deoxyribonuclease I-like 3) (DNase I-like 3) (Liver and spleen DNase) (LS-DNase) (LSD)	305	35504
P62191	PSMC1	PRS4_HUMAN	26S proteasome regulatory subunit 4 (P26s4) (26S proteasome AAA-ATPase subunit RPT2) (Proteasome 26S subunit ATPase 1)	440	49185
Q7LBC6	KDM3B	KDM3B_HUMAN	Lysine-specific demethylase 3B (EC 1.14.11.65) (JmjC domain-containing histone demethylation protein 2B) (Jumonji domain-containing protein 1B) (Nuclear protein 5qNCA) ([histone H3]-dimethyl-L-lysine(9) demethylase 3B)	1761	191581
Q9NPA0	EMC7	EMC7_HUMAN	Endoplasmic reticulum membrane protein complex subunit 7 (ER membrane protein complex subunit 7)	242	26471
Q9BZK7	TBL1XR1	TBL1R_HUMAN	F-box-like/WD repeat-containing protein TBL1XR1 (Nuclear receptor corepressor/HDAC3 complex subunit TBLR1) (TBL1-related protein 1) (Transducin beta-like 1X-related protein 1)	514	55595
P84098	RPL19	RL19_HUMAN	Large ribosomal subunit protein eL19 (60S ribosomal protein L19)	196	23466
O14929	HAT1	HAT1_HUMAN	Histone acetyltransferase type B catalytic subunit (EC 2.3.1.48) (Histone acetyltransferase 1)	419	49541
Q9Y6J0	CABIN1	CABIN_HUMAN	Calcineurin-binding protein cabin-1 (Calcineurin inhibitor) (CAIN)	2220	246352
Q9UHW5	GPN3	GPN3_HUMAN	GPN-loop GTPase 3 (ATP-binding domain 1 family member C)	284	32761
Q9UNI6	DUSP12	DUS12_HUMAN	Dual specificity protein phosphatase 12 (EC 3.1.3.16) (EC 3.1.3.48) (Dual specificity tyrosine phosphatase YVH1)	340	37687
Q9HD34	LYRM4	LYRM4_HUMAN	LYR motif-containing protein 4	91	10758
Q9H8Y8	GORASP2	GORS2_HUMAN	Golgi reassembly-stacking protein 2 (GRS2) (Golgi phosphoprotein 6) (GOLPH6) (Golgi reassembly-stacking protein of 55 kDa) (GRASP55) (p59)	452	47145
Q8N1G2	CMTR1	CMTR1_HUMAN	Cap-specific mRNA (nucleoside-2'-O-)-methyltransferase 1 (EC 2.1.1.57) (Cap methyltransferase 1) (Cap1 2'O-ribose methyltransferase 1) (MTr1) (hMTr1) (FtsJ methyltransferase domain-containing protein 2) (Interferon-stimulated gene 95 kDa protein) (ISG95)	835	95321
Q9UHB6	LIMA1	LIMA1_HUMAN	LIM domain and actin-binding protein 1 (Epithelial protein lost in neoplasm)	759	85226
Q9NYY8	FASTKD2	FAKD2_HUMAN	FAST kinase domain-containing protein 2, mitochondrial	710	81463
O00505	KPNA3	IMA4_HUMAN	Importin subunit alpha-4 (Importin alpha Q2) (Qip2) (Karyopherin subunit alpha-3) (SRP1-gamma)	521	57811
Q8IVF4	DNAH10	DYH10_HUMAN	Dynein axonemal heavy chain 10 (Axonemal beta dynein heavy chain 10) (Ciliary dynein heavy chain 10)	4471	514841
Q86VQ1	GLCCI1	GLCI1_HUMAN	Glucocorticoid-induced transcript 1 protein	547	58024
Q9BYD1	MRPL13	RM13_HUMAN	Large ribosomal subunit protein uL13m (39S ribosomal protein L13, mitochondrial) (L13mt) (MRP-L13)	178	20692
P07858	CTSB	CATB_HUMAN	Cathepsin B (EC 3.4.22.1) (APP secretase) (APPS) (Cathepsin B1) [Cleaved into: Cathepsin B light chain; Cathepsin B heavy chain]	339	37822
Q7Z3F1	GPR155	LYCHS_HUMAN	Lysosomal cholesterol signaling protein (LYCHOS) (G-protein coupled receptor PGR22)	870	96919
Q9H0C8	ILKAP	ILKAP_HUMAN	Integrin-linked kinase-associated serine/threonine phosphatase 2C (ILKAP) (EC 3.1.3.16)	392	42907
P35998	PSMC2	PRS7_HUMAN	26S proteasome regulatory subunit 7 (26S proteasome AAA-ATPase subunit RPT1) (Proteasome 26S subunit ATPase 2)	433	48634
Q9Y696	CLIC4	CLIC4_HUMAN	Chloride intracellular channel protein 4 (Glutaredoxin-like oxidoreductase CLIC4) (EC 1.8.-.-) (Intracellular chloride ion channel protein p64H1)	253	28772
P47897	QARS1	SYQ_HUMAN	Glutamine--tRNA ligase (EC 6.1.1.18) (Glutaminyl-tRNA synthetase) (GlnRS)	775	87799
Q9BVC5	C2orf49	ASHWN_HUMAN	Ashwin	232	25858
O75165	DNAJC13	DJC13_HUMAN	DnaJ homolog subfamily C member 13 (Required for receptor-mediated endocytosis 8) (RME-8)	2243	254415
O96028	NSD2	NSD2_HUMAN	Histone-lysine N-methyltransferase NSD2 (EC 2.1.1.357) (Multiple myeloma SET domain-containing protein) (MMSET) (Nuclear SET domain-containing protein 2) (Protein trithorax-5) (Wolf-Hirschhorn syndrome candidate 1 protein)	1365	152258
Q8WUX9	CHMP7	CHMP7_HUMAN	Charged multivesicular body protein 7 (Chromatin-modifying protein 7)	453	50911
P11182	DBT	ODB2_HUMAN	Lipoamide acyltransferase component of branched-chain alpha-keto acid dehydrogenase complex, mitochondrial (EC 2.3.1.168) (52 kDa mitochondrial autoantigen of primary biliary cirrhosis) (Branched chain 2-oxo-acid dehydrogenase complex component E2) (BCOADC-E2) (Branched-chain alpha-keto acid dehydrogenase complex component E2) (BCKAD-E2) (BCKADE2) (BCKDH-E2) (Dihydrolipoamide acetyltransferase co…	482	53517
P52434	POLR2H	RPAB3_HUMAN	DNA-directed RNA polymerases I, II, and III subunit RPABC3 (RNA polymerases I, II, and III subunit ABC3) (DNA-directed RNA polymerase II subunit H) (DNA-directed RNA polymerases I, II, and III 17.1 kDa polypeptide) (RPB17) (RPB8 homolog) (hRPB8)	150	17143
Q68CP9	ARID2	ARID2_HUMAN	AT-rich interactive domain-containing protein 2 (ARID domain-containing protein 2) (BRG1-associated factor 200) (BAF200) (Zinc finger protein with activation potential) (Zipzap/p200)	1835	197391
Q53EZ4	CEP55	CEP55_HUMAN	Centrosomal protein of 55 kDa (Cep55) (Up-regulated in colon cancer 6)	464	54178
P62269	RPS18	RS18_HUMAN	Small ribosomal subunit protein uS13 (40S ribosomal protein S18) (Ke-3) (Ke3)	152	17719
P27708	CAD	PYR1_HUMAN	Multifunctional protein CAD (Carbamoyl phosphate synthetase 2-aspartate transcarbamylase-dihydroorotase) [Includes: Glutamine-dependent carbamoyl phosphate synthase (EC 6.3.5.5); Glutamine amidotransferase (GATase) (GLNase) (EC 3.5.1.2); Ammonium-dependent carbamoyl phosphate synthase (CPS) (CPSase) (EC 6.3.4.16); Aspartate carbamoyltransferase (EC 2.1.3.2); Dihydroorotase (EC 3.5.2.3)]	2225	242984
Q92838	EDA	EDA_HUMAN	Ectodysplasin-A (Ectodermal dysplasia protein) (EDA protein) [Cleaved into: Ectodysplasin-A, membrane form; Ectodysplasin-A, secreted form]	391	41294
P50213	IDH3A	IDH3A_HUMAN	Isocitrate dehydrogenase [NAD] subunit alpha, mitochondrial (EC 1.1.1.41) (Isocitric dehydrogenase subunit alpha) (NAD(+)-specific ICDH subunit alpha)	366	39592
Q9Y3Z3	SAMHD1	SAMH1_HUMAN	Deoxynucleoside triphosphate triphosphohydrolase SAMHD1 (dNTPase) (EC 3.1.5.-) (Dendritic cell-derived IFNG-induced protein) (DCIP) (Monocyte protein 5) (MOP-5) (SAM domain and HD domain-containing protein 1) (hSAMHD1)	626	72201
O14519	CDK2AP1	CDKA1_HUMAN	Cyclin-dependent kinase 2-associated protein 1 (CDK2-associated protein 1) (Deleted in oral cancer 1) (DOC-1) (Putative oral cancer suppressor)	115	12365
Q8WXD5	GEMIN6	GEMI6_HUMAN	Gem-associated protein 6 (Gemin-6) (SIP2)	167	18824
P29372	MPG	3MG_HUMAN	DNA-3-methyladenine glycosylase (EC 3.2.2.21) (3-alkyladenine DNA glycosylase) (3-methyladenine DNA glycosidase) (ADPG) (N-methylpurine-DNA glycosylase)	298	32869
Q9BXI3	NT5C1A	5NT1A_HUMAN	Cytosolic 5'-nucleotidase 1A (cN1A) (EC 3.1.3.5) (EC 3.1.3.89) (EC 3.1.3.99) (5'-deoxynucleotidase) (Cytosolic 5'-nucleotidase IA) (cN-I) (cN-IA)	368	41021
P16333	NCK1	NCK1_HUMAN	SH2/SH3 adapter protein NCK1 (Cytoplasmic protein NCK1) (NCK adapter protein 1) (Nck-1) (SH2/SH3 adapter protein NCK-alpha)	377	42864
P07195	LDHB	LDHB_HUMAN	L-lactate dehydrogenase B chain (LDH-B) (EC 1.1.1.27) (LDH heart subunit) (LDH-H) (Renal carcinoma antigen NY-REN-46)	334	36638
P12814	ACTN1	ACTN1_HUMAN	Alpha-actinin-1 (Alpha-actinin cytoskeletal isoform) (F-actin cross-linking protein) (Non-muscle alpha-actinin-1)	892	103058
Q9UG63	ABCF2	ABCF2_HUMAN	ATP-binding cassette sub-family F member 2 (Iron-inhibited ABC transporter 2)	623	71290
Q9H6W3	RIOX1	RIOX1_HUMAN	Ribosomal oxygenase 1 (60S ribosomal protein L8 histidine hydroxylase) (Bifunctional lysine-specific demethylase and histidyl-hydroxylase NO66) (EC 1.14.11.27, EC 1.14.11.79) (Myc-associated protein with JmjC domain) (Nucleolar protein 66) (hsNO66) (Ribosomal oxygenase NO66) (ROX)	641	71086
O60673	REV3L	REV3L_HUMAN	DNA polymerase zeta catalytic subunit (EC 2.7.7.7) (Protein reversionless 3-like) (REV3-like) (hREV3)	3130	352776
Q8WVM7	STAG1	STAG1_HUMAN	Cohesin subunit SA-1 (SCC3 homolog 1) (Stromal antigen 1)	1258	144427
Q9H9A6	LRRC40	LRC40_HUMAN	Leucine-rich repeat-containing protein 40	602	68250
P42858	HTT	HD_HUMAN	Huntingtin (Huntington disease protein) (HD protein) [Cleaved into: Huntingtin, myristoylated N-terminal fragment]	3142	347603
P60709	ACTB	ACTB_HUMAN	Actin, cytoplasmic 1 (EC 3.6.4.-) (Beta-actin) [Cleaved into: Actin, cytoplasmic 1, N-terminally processed]	375	41737
Q9NZN8	CNOT2	CNOT2_HUMAN	CCR4-NOT transcription complex subunit 2 (CCR4-associated factor 2)	540	59738
Q7L3B6	CDC37L1	CD37L_HUMAN	Hsp90 co-chaperone Cdc37-like 1 (Hsp90-associating relative of Cdc37)	337	38835
Q04637	EIF4G1	IF4G1_HUMAN	Eukaryotic translation initiation factor 4 gamma 1 (eIF-4-gamma 1) (eIF-4G 1) (eIF-4G1) (p220)	1599	175491
Q92934	BAD	BAD_HUMAN	Bcl2-associated agonist of cell death (BAD) (Bcl-2-binding component 6) (Bcl-2-like protein 8) (Bcl2-L-8) (Bcl-xL/Bcl-2-associated death promoter) (Bcl2 antagonist of cell death)	168	18392
P09622	DLD	DLDH_HUMAN	Dihydrolipoyl dehydrogenase, mitochondrial (EC 1.8.1.4) (Dihydrolipoamide dehydrogenase) (Glycine cleavage system L protein)	509	54177
P48047	ATP5PO	ATPO_HUMAN	ATP synthase peripheral stalk subunit OSCP, mitochondrial (ATP synthase subunit O) (Oligomycin sensitivity conferral protein) (OSCP)	213	23277
Q1KMD3	HNRNPUL2	HNRL2_HUMAN	Heterogeneous nuclear ribonucleoprotein U-like protein 2 (Scaffold-attachment factor A2) (SAF-A2)	747	85105
Q9BW83	IFT27	IFT27_HUMAN	Intraflagellar transport protein 27 homolog (Putative GTP-binding protein RAY-like) (Rab-like protein 4)	186	20480
Q9H0W9	C11orf54	CK054_HUMAN	Ester hydrolase C11orf54 (EC 3.1.-.-)	315	35117
Q14204	DYNC1H1	DYHC1_HUMAN	Cytoplasmic dynein 1 heavy chain 1 (Cytoplasmic dynein heavy chain 1) (Dynein heavy chain, cytosolic)	4646	532408
Q8IXQ5	KLHL7	KLHL7_HUMAN	Kelch-like protein 7	586	65992
Q9UDY4	DNAJB4	DNJB4_HUMAN	DnaJ homolog subfamily B member 4 (Heat shock 40 kDa protein 1 homolog) (HSP40 homolog) (Heat shock protein 40 homolog) (Human liver DnaJ-like protein)	337	37807
Q8N7P1	PLD5	PLD5_HUMAN	Inactive phospholipase D5 (Inactive PLD 5) (Inactive choline phosphatase 5) (Inactive phosphatidylcholine-hydrolyzing phospholipase D5) (PLDc)	536	61312
Q9Y3B2	EXOSC1	EXOS1_HUMAN	Exosome complex component CSL4 (Exosome component 1)	195	21452
Q16134	ETFDH	ETFD_HUMAN	Electron transfer flavoprotein-ubiquinone oxidoreductase, mitochondrial (ETF-QO) (ETF-ubiquinone oxidoreductase) (EC 1.5.5.1) (Electron-transferring-flavoprotein dehydrogenase) (ETF dehydrogenase)	617	68495
Q13112	CHAF1B	CAF1B_HUMAN	Chromatin assembly factor 1 subunit B (CAF-1 subunit B) (Chromatin assembly factor I p60 subunit) (CAF-I 60 kDa subunit) (CAF-I p60) (M-phase phosphoprotein 7)	559	61493
P36957	DLST	ODO2_HUMAN	Dihydrolipoyllysine-residue succinyltransferase component of 2-oxoglutarate dehydrogenase complex, mitochondrial (EC 2.3.1.61) (2-oxoglutarate dehydrogenase complex component E2) (OGDC-E2) (Dihydrolipoamide succinyltransferase component of 2-oxoglutarate dehydrogenase complex) (E2K)	453	48755
Q9NWW5	CLN6	CLN6_HUMAN	Ceroid-lipofuscinosis neuronal protein 6 (Protein CLN6)	311	35919
Q14576	ELAVL3	ELAV3_HUMAN	ELAV-like protein 3 (Hu-antigen C) (HuC) (Paraneoplastic cerebellar degeneration-associated antigen) (Paraneoplastic limbic encephalitis antigen 21)	367	39547
P15924	DSP	DESP_HUMAN	Desmoplakin (DP) (250/210 kDa paraneoplastic pemphigus antigen)	2871	331774
P40692	MLH1	MLH1_HUMAN	DNA mismatch repair protein Mlh1 (MutL protein homolog 1)	756	84601
O43823	AKAP8	AKAP8_HUMAN	A-kinase anchor protein 8 (AKAP-8) (A-kinase anchor protein 95 kDa) (AKAP 95)	692	76108
P35612	ADD2	ADDB_HUMAN	Beta-adducin (Erythrocyte adducin subunit beta)	726	80854
Q96CT2	KLHL29	KLH29_HUMAN	Kelch-like protein 29 (Kelch repeat and BTB domain-containing protein 9)	875	94228
P51572	BCAP31	BAP31_HUMAN	B-cell receptor-associated protein 31 (BCR-associated protein 31) (Bap31) (6C6-AG tumor-associated antigen) (Protein CDM) (p28)	246	27992
P07814	EPRS1	SYEP_HUMAN	Bifunctional glutamate/proline--tRNA ligase (Bifunctional aminoacyl-tRNA synthetase) (Cell proliferation-inducing gene 32 protein) (Glutamatyl-prolyl-tRNA synthetase) [Includes: Glutamate--tRNA ligase (EC 6.1.1.17) (Glutamyl-tRNA synthetase) (GluRS); Proline--tRNA ligase (EC 6.1.1.15) (Prolyl-tRNA synthetase)]	1512	170591
Q9UDT6	CLIP2	CLIP2_HUMAN	CAP-Gly domain-containing linker protein 2 (Cytoplasmic linker protein 115) (CLIP-115) (Cytoplasmic linker protein 2) (Williams-Beuren syndrome chromosomal region 3 protein) (Williams-Beuren syndrome chromosomal region 4 protein)	1046	115837
Q13895	BYSL	BYST_HUMAN	Bystin	437	49601
P04114	APOB	APOB_HUMAN	Apolipoprotein B-100 (Apo B-100) [Cleaved into: Apolipoprotein B-48 (Apo B-48)]	4563	515545
Q15417	CNN3	CNN3_HUMAN	Calponin-3 (Calponin, acidic isoform)	329	36414
Q14195	DPYSL3	DPYL3_HUMAN	Dihydropyrimidinase-related protein 3 (DRP-3) (Collapsin response mediator protein 4) (CRMP-4) (Unc-33-like phosphoprotein 1) (ULIP-1)	570	61963
Q96EP5	DAZAP1	DAZP1_HUMAN	DAZ-associated protein 1 (Deleted in azoospermia-associated protein 1)	407	43383
P61962	DCAF7	DCAF7_HUMAN	DDB1- and CUL4-associated factor 7 (WD repeat-containing protein 68) (WD repeat-containing protein An11 homolog)	342	38926
P06576	ATP5F1B	ATPB_HUMAN	ATP synthase F(1) complex subunit beta, mitochondrial (EC 7.1.2.2) (ATP synthase F1 subunit beta)	529	56560
O75935	DCTN3	DCTN3_HUMAN	Dynactin subunit 3 (Dynactin complex subunit 22 kDa subunit) (p22)	186	21119
O00170	AIP	AIP_HUMAN	AH receptor-interacting protein (AIP) (Aryl-hydrocarbon receptor-interacting protein) (HBV X-associated protein 2) (XAP-2) (Immunophilin homolog ARA9)	330	37664
P22888	LHCGR	LSHR_HUMAN	Lutropin-choriogonadotropic hormone receptor (LH/CG-R) (Luteinizing hormone receptor) (LHR) (LSH-R)	699	78643
Q9Y2L9	LRCH1	LRCH1_HUMAN	Leucine-rich repeat and calponin homology domain-containing protein 1 (Calponin homology domain-containing protein 1) (Neuronal protein 81) (NP81)	728	80875
Q9UDR5	AASS	AASS_HUMAN	Alpha-aminoadipic semialdehyde synthase, mitochondrial (LKR/SDH) [Includes: Lysine ketoglutarate reductase (LKR) (LOR) (EC 1.5.1.8); Saccharopine dehydrogenase (SDH) (EC 1.5.1.9)]	926	102132
Q9UNE7	STUB1	CHIP_HUMAN	E3 ubiquitin-protein ligase CHIP (EC 2.3.2.27) (Antigen NY-CO-7) (CLL-associated antigen KW-8) (Carboxy terminus of Hsp70-interacting protein) (RING-type E3 ubiquitin transferase CHIP) (STIP1 homology and U box-containing protein 1)	303	34856
Q86WA8	LONP2	LONP2_HUMAN	Lon protease homolog 2, peroxisomal (EC 3.4.21.53) (Lon protease-like protein 2) (Lon protease 2) (Peroxisomal Lon protease) (pLon)	852	94617
Q15477	SKIC2	SKI2_HUMAN	Superkiller complex protein 2 (Ski2) (EC 3.6.4.13) (Helicase-like protein) (HLP)	1246	137755
Q0VDF9	HSPA14	HSP7E_HUMAN	Heat shock 70 kDa protein 14 (HSP70-like protein 1) (Heat shock protein HSP60) (Heat shock protein family A member 14)	509	54794
O75955	FLOT1	FLOT1_HUMAN	Flotillin-1	427	47355
Q86TM6	SYVN1	SYVN1_HUMAN	E3 ubiquitin-protein ligase synoviolin (EC 2.3.2.27) (RING-type E3 ubiquitin transferase synoviolin) (Synovial apoptosis inhibitor 1)	617	67685
P12532	CKMT1A; CKMT1B	KCRU_HUMAN	Creatine kinase U-type, mitochondrial (EC 2.7.3.2) (Acidic-type mitochondrial creatine kinase) (Mia-CK) (Ubiquitous mitochondrial creatine kinase) (U-MtCK)	417	47037
Q9HB71	CACYBP	CYBP_HUMAN	Calcyclin-binding protein (CacyBP) (hCacyBP) (S100A6-binding protein) (Siah-interacting protein)	228	26210
P24752	ACAT1	THIL_HUMAN	Acetyl-CoA acetyltransferase, mitochondrial (EC 2.3.1.9) (Acetoacetyl-CoA thiolase) (T2)	427	45200
P60520	GABARAPL2	GBRL2_HUMAN	Gamma-aminobutyric acid receptor-associated protein-like 2 (GABA(A) receptor-associated protein-like 2) (Ganglioside expression factor 2) (GEF-2) (General protein transport factor p16) (Golgi-associated ATPase enhancer of 16 kDa) (GATE-16) (MAP1 light chain 3-related protein)	117	13667
P54136	RARS1	SYRC_HUMAN	Arginine--tRNA ligase, cytoplasmic (EC 6.1.1.19) (Arginyl-tRNA synthetase) (ArgRS)	660	75379
P03928	MT-ATP8	ATP8_HUMAN	ATP synthase F(0) complex subunit 8 (A6L) (F-ATPase subunit 8)	68	7992
P54819	AK2	KAD2_HUMAN	Adenylate kinase 2, mitochondrial (AK 2) (EC 2.7.4.3) (ATP-AMP transphosphorylase 2) (ATP:AMP phosphotransferase) (Adenylate monophosphate kinase) [Cleaved into: Adenylate kinase 2, mitochondrial, N-terminally processed]	239	26478
Q7Z460	CLASP1	CLAP1_HUMAN	CLIP-associating protein 1 (Cytoplasmic linker-associated protein 1) (Multiple asters homolog 1) (Protein Orbit homolog 1) (hOrbit1)	1538	169451
P78527	PRKDC	PRKDC_HUMAN	DNA-dependent protein kinase catalytic subunit (DNA-PK catalytic subunit) (DNA-PKcs) (EC 2.7.11.1) (DNPK1) (Ser-473 kinase) (S473K) (p460)	4128	469089
O95336	PGLS	6PGL_HUMAN	6-phosphogluconolactonase (6PGL) (EC 3.1.1.31)	258	27547
P04264	KRT1	K2C1_HUMAN	Keratin, type II cytoskeletal 1 (67 kDa cytokeratin) (Cytokeratin-1) (CK-1) (Hair alpha protein) (Keratin-1) (K1) (Type-II keratin Kb1)	644	66039
Q96HW7	INTS4	INT4_HUMAN	Integrator complex subunit 4 (Int4)	963	108171
P42566	EPS15	EPS15_HUMAN	Epidermal growth factor receptor substrate 15 (Protein Eps15) (Protein AF-1p)	896	98656
Q92820	GGH	GGH_HUMAN	Gamma-glutamyl hydrolase (EC 3.4.19.9) (Conjugase) (GH) (Gamma-Glu-X carboxypeptidase)	318	35964
P08238	HSP90AB1	HS90B_HUMAN	Heat shock protein HSP 90-beta (HSP 90) (Heat shock 84 kDa) (HSP 84) (HSP84) (Heat shock protein family C member 3)	724	83264
Q12979	ABR	ABR_HUMAN	Active breakpoint cluster region-related protein	859	97598
Q01650	SLC7A5	LAT1_HUMAN	Large neutral amino acids transporter small subunit 1 (4F2 light chain) (4F2 LC) (4F2LC) (CD98 light chain) (Integral membrane protein E16) (E16) (L-type amino acid transporter 1) (hLAT1) (Solute carrier family 7 member 5) (y+ system cationic amino acid transporter)	507	55010
Q8IYI6	EXOC8	EXOC8_HUMAN	Exocyst complex component 8 (Exocyst complex 84 kDa subunit)	725	81799
O60641	SNAP91	AP180_HUMAN	Clathrin coat assembly protein AP180 (91 kDa synaptosomal-associated protein) (Clathrin coat-associated protein AP180) (Phosphoprotein F1-20)	907	92502
Q9UIQ6	LNPEP	LCAP_HUMAN	Leucyl-cystinyl aminopeptidase (Cystinyl aminopeptidase) (EC 3.4.11.3) (Insulin-regulated membrane aminopeptidase) (Insulin-responsive aminopeptidase) (IRAP) (Oxytocinase) (OTase) (Placental leucine aminopeptidase) (P-LAP) [Cleaved into: Leucyl-cystinyl aminopeptidase, pregnancy serum form]	1025	117349
Q9BR76	CORO1B	COR1B_HUMAN	Coronin-1B (Coronin-2)	489	54235
Q86W92	PPFIBP1	LIPB1_HUMAN	Liprin-beta-1 (Protein tyrosine phosphatase receptor type f polypeptide-interacting protein-binding protein 1) (PTPRF-interacting protein-binding protein 1) (hSGT2)	1011	114024
Q5M775	SPECC1	CYTSB_HUMAN	Cytospin-B (Nuclear structure protein 5) (NSP5) (Sperm antigen HCMOGT-1) (Sperm antigen with calponin homology and coiled-coil domains 1)	1068	118585
P31930	UQCRC1	QCR1_HUMAN	Cytochrome b-c1 complex subunit 1, mitochondrial (Complex III subunit 1) (Core protein I) (Ubiquinol-cytochrome-c reductase complex core protein 1)	480	52646
O60921	HUS1	HUS1_HUMAN	Checkpoint protein HUS1 (hHUS1)	280	31691
P31939	ATIC	PUR9_HUMAN	Bifunctional purine biosynthesis protein ATIC (AICAR transformylase/inosine monophosphate cyclohydrolase) (ATIC) [Cleaved into: Bifunctional purine biosynthesis protein ATIC, N-terminally processed] [Includes: Phosphoribosylaminoimidazolecarboxamide formyltransferase (EC 2.1.2.3) (5-aminoimidazole-4-carboxamide ribonucleotide formyltransferase) (AICAR formyltransferase) (AICAR transformylase); In…	592	64616
Q969X5	ERGIC1	ERGI1_HUMAN	Endoplasmic reticulum-Golgi intermediate compartment protein 1 (ER-Golgi intermediate compartment 32 kDa protein) (ERGIC-32)	290	32592
P63104	YWHAZ	1433Z_HUMAN	14-3-3 protein zeta/delta (Protein kinase C inhibitor protein 1) (KCIP-1)	245	27745
Q14687	GSE1	GSE1_HUMAN	Genetic suppressor element 1	1217	136164
P06746	POLB	DPOLB_HUMAN	DNA polymerase beta (EC 2.7.7.7) (5'-deoxyribose-phosphate lyase) (5'-dRP lyase) (EC 4.2.99.-) (AP lyase) (EC 4.2.99.18)	335	38178
Q8IZA0	KIAA0319L	K319L_HUMAN	Dyslexia-associated protein KIAA0319-like protein (Adeno-associated virus receptor) (AAVR)	1049	115658
P48735	IDH2	IDHP_HUMAN	Isocitrate dehydrogenase [NADP], mitochondrial (IDH) (EC 1.1.1.42) (ICD-M) (IDP) (NADP(+)-specific ICDH) (Oxalosuccinate decarboxylase)	452	50909
Q9UFW8	CGGBP1	CGBP1_HUMAN	CGG triplet repeat-binding protein 1 (CGG-binding protein 1) (20 kDa CGG-binding protein) (p20-CGGBP DNA-binding protein)	167	18820
O75616	ERAL1	ERAL1_HUMAN	GTPase Era, mitochondrial (H-ERA) (hERA) (Conserved ERA-like GTPase) (CEGA) (ERA-W) (ERA-like protein 1)	437	48350
P61158	ACTR3	ARP3_HUMAN	Actin-related protein 3 (Actin-like protein 3)	418	47371
P60953	CDC42	CDC42_HUMAN	Cell division control protein 42 homolog (EC 3.6.5.2) (G25K GTP-binding protein)	191	21259
Q9NZI2	KCNIP1	KCIP1_HUMAN	A-type potassium channel modulatory protein KCNIP1 (Kv channel-interacting protein 1) (KChIP1) (Potassium channel-interacting protein 1) (Vesicle APC-binding protein)	227	26817
P56199	ITGA1	ITA1_HUMAN	Integrin alpha-1 (CD49 antigen-like family member A) (Laminin and collagen receptor) (VLA-1) (CD antigen CD49a)	1179	130848
Q9HA90	EFCC1	EFCC1_HUMAN	EF-hand and coiled-coil domain-containing protein 1 (Coiled-coil domain-containing protein 48)	598	65701
P30260	CDC27	CDC27_HUMAN	Cell division cycle protein 27 homolog (Anaphase-promoting complex subunit 3) (APC3) (CDC27 homolog) (CDC27Hs) (H-NUC)	824	91867
Q96C86	DCPS	DCPS_HUMAN	m7GpppX diphosphatase (EC 3.6.1.59) (DCS-1) (Decapping scavenger enzyme) (Hint-related 7meGMP-directed hydrolase) (Histidine triad nucleotide-binding protein 5) (Histidine triad protein member 5) (HINT-5) (Scavenger mRNA-decapping enzyme DcpS)	337	38609
P35908	KRT2	K22E_HUMAN	Keratin, type II cytoskeletal 2 epidermal (Cytokeratin-2e) (CK-2e) (Epithelial keratin-2e) (Keratin-2 epidermis) (Keratin-2e) (K2e) (Type-II keratin Kb2)	639	65433
Q96CG8	CTHRC1	CTHR1_HUMAN	Collagen triple helix repeat-containing protein 1	243	26224
P62195	PSMC5	PRS8_HUMAN	26S proteasome regulatory subunit 8 (26S proteasome AAA-ATPase subunit RPT6) (Proteasome 26S subunit ATPase 5) (Proteasome subunit p45) (Thyroid hormone receptor-interacting protein 1) (TRIP1) (p45/SUG)	406	45626
Q14527	HLTF	HLTF_HUMAN	Helicase-like transcription factor (EC 2.3.2.27) (EC 3.6.4.-) (DNA-binding protein/plasminogen activator inhibitor 1 regulator) (HIP116) (RING finger protein 80) (RING-type E3 ubiquitin transferase HLTF) (SWI/SNF-related matrix-associated actin-dependent regulator of chromatin subfamily A member 3) (Sucrose nonfermenting protein 2-like 3)	1009	113929
Q9H223	EHD4	EHD4_HUMAN	EH domain-containing protein 4 (Hepatocellular carcinoma-associated protein 10/11) (PAST homolog 4)	541	61175
Q9NVP1	DDX18	DDX18_HUMAN	ATP-dependent RNA helicase DDX18 (EC 3.6.4.13) (DEAD box protein 18) (Myc-regulated DEAD box protein) (MrDb)	670	75407
Q9H9Y6	POLR1B	RPA2_HUMAN	DNA-directed RNA polymerase I subunit RPA2 (RNA polymerase I subunit 2) (EC 2.7.7.6) (DNA-directed RNA polymerase I 135 kDa polypeptide) (RPA135)	1135	128229
P15121	AKR1B1	ALDR_HUMAN	Aldo-keto reductase family 1 member B1 (EC 1.1.1.21) (EC 1.1.1.300) (EC 1.1.1.372) (EC 1.1.1.54) (Aldehyde reductase) (Aldose reductase) (AR)	316	35853
Q96JB5	CDK5RAP3	CK5P3_HUMAN	CDK5 regulatory subunit-associated protein 3 (CDK5 activator-binding protein C53) (LXXLL/leucine-zipper-containing ARF-binding protein) (Protein HSF-27)	506	56921
Q9BWS9	CHID1	CHID1_HUMAN	Chitinase domain-containing protein 1 (Stabilin-1-interacting chitinase-like protein) (SI-CLP)	393	44941
P61978	HNRNPK	HNRPK_HUMAN	Heterogeneous nuclear ribonucleoprotein K (hnRNP K) (Transformation up-regulated nuclear protein) (TUNP)	463	50976
P78411	IRX5	IRX5_HUMAN	Iroquois-class homeodomain protein IRX-5 (Homeodomain protein IRX-2A) (Homeodomain protein IRXB2) (Iroquois homeobox protein 5)	483	50361
Q8WZA9	IRGQ	IRGQ_HUMAN	Immunity-related GTPase family Q protein	623	62717
Q7Z7F7	MRPL55	RM55_HUMAN	Large ribosomal subunit protein mL55 (39S ribosomal protein L55, mitochondrial) (L55mt) (MRP-L55) (Mitochondrial large ribosomal subunit protein bL31m)	128	15128
Q9GZT6	CCDC90B	CC90B_HUMAN	Coiled-coil domain-containing protein 90B, mitochondrial	254	29506
P62249	RPS16	RS16_HUMAN	Small ribosomal subunit protein uS9 (40S ribosomal protein S16)	146	16445
Q9BY43	CHMP4A	CHM4A_HUMAN	Charged multivesicular body protein 4a (Chromatin-modifying protein 4a) (CHMP4a) (SNF7 homolog associated with Alix-2) (SNF7-1) (hSnf-1) (Vacuolar protein sorting-associated protein 32-1) (Vps32-1) (hVps32-1)	222	25098
Q9BY41	HDAC8	HDAC8_HUMAN	Histone deacetylase 8 (HD8) (EC 3.5.1.98) (Protein deacetylase HDAC8) (EC 3.5.1.-) (Protein decrotonylase HDAC8) (EC 3.5.1.-)	377	41758
Q9ULD0	OGDHL	OGDHL_HUMAN	2-oxoglutarate dehydrogenase-like, mitochondrial (EC 1.2.4.2) (2-oxoglutarate dehydrogenase complex component E1-like) (OGDC-E1-like) (Alpha-ketoglutarate dehydrogenase-like)	1010	114481
Q13011	ECH1	ECH1_HUMAN	Delta(3,5)-Delta(2,4)-dienoyl-CoA isomerase, mitochondrial (EC 5.3.3.-)	328	35816
P62917	RPL8	RL8_HUMAN	Large ribosomal subunit protein uL2 (60S ribosomal protein L8)	257	28025
Q9NR19	ACSS2	ACSA_HUMAN	Acetyl-coenzyme A synthetase, cytoplasmic (EC 6.2.1.1) (Acetate--CoA ligase) (Acetyl-CoA synthetase) (ACS) (AceCS) (Acetyl-CoA synthetase 1) (AceCS1) (Acyl-CoA synthetase short-chain family member 2) (Acyl-activating enzyme) (Propionate--CoA ligase) (EC 6.2.1.17)	701	78580
P83916	CBX1	CBX1_HUMAN	Chromobox protein homolog 1 (HP1Hsbeta) (Heterochromatin protein 1 homolog beta) (HP1 beta) (Heterochromatin protein p25) (M31) (Modifier 1 protein) (p25beta)	185	21418
P49674	CSNK1E	KC1E_HUMAN	Casein kinase I isoform epsilon (CKI-epsilon) (CKIe) (EC 2.7.11.1)	416	47315
P49915	GMPS	GUAA_HUMAN	GMP synthase [glutamine-hydrolyzing] (EC 6.3.5.2) (GMP synthetase) (Glutamine amidotransferase)	693	76715
Q96GE4	CEP95	CEP95_HUMAN	Centrosomal protein of 95 kDa (Cep95) (Coiled-coil domain-containing protein 45)	821	95297
P27338	MAOB	AOFB_HUMAN	Amine oxidase [flavin-containing] B (EC 1.4.3.21) (EC 1.4.3.4) (Monoamine oxidase type B) (MAO-B)	520	58763
P53990	IST1	IST1_HUMAN	IST1 homolog (hIST1) (Charged multivesicular body protein 8) (CHMP8) (Putative MAPK-activating protein PM28)	364	39751
O60870	KIN	KIN17_HUMAN	DNA/RNA-binding protein KIN17 (Binding to curved DNA) (KIN, antigenic determinant of recA protein homolog)	393	45374
Q96RL1	UIMC1	UIMC1_HUMAN	BRCA1-A complex subunit RAP80 (Receptor-associated protein 80) (Retinoid X receptor-interacting protein 110) (Ubiquitin interaction motif-containing protein 1)	719	79727
Q2UY09	COL28A1	COSA1_HUMAN	Collagen alpha-1(XXVIII) chain	1125	116657
Q9BPU6	DPYSL5	DPYL5_HUMAN	Dihydropyrimidinase-related protein 5 (DRP-5) (CRMP3-associated molecule) (CRAM) (Collapsin response mediator protein 5) (CRMP-5) (UNC33-like phosphoprotein 6) (ULIP-6)	564	61421
P61927	RPL37	RL37_HUMAN	Large ribosomal subunit protein eL37 (60S ribosomal protein L37) (G1.16)	97	11078
Q92572	AP3S1	AP3S1_HUMAN	AP-3 complex subunit sigma-1 (AP-3 complex subunit sigma-3A) (Adaptor-related protein complex 3 subunit sigma-1) (Clathrin-associated/assembly/adaptor protein, small 3) (Sigma-3A-adaptin) (Sigma3A-adaptin) (Sigma-adaptin 3a)	193	21732
Q8IZH2	XRN1	XRN1_HUMAN	5'-3' exoribonuclease 1 (EC 3.1.13.-) (Strand-exchange protein 1 homolog)	1706	194107
Q8NI60	COQ8A	COQ8A_HUMAN	Atypical kinase COQ8A, mitochondrial (EC 2.7.-.-) (Chaperone activity of bc1 complex-like) (Chaperone-ABC1-like) (Coenzyme Q protein 8A) (aarF domain-containing protein kinase 3)	647	71950
Q9NSC5	HOMER3	HOME3_HUMAN	Homer protein homolog 3 (Homer-3)	361	39836
Q96RU3	FNBP1	FNBP1_HUMAN	Formin-binding protein 1 (Formin-binding protein 17) (hFBP17)	617	71307
P42766	RPL35	RL35_HUMAN	Large ribosomal subunit protein uL29 (60S ribosomal protein L35)	123	14551
Q13057	COASY	COASY_HUMAN	Bifunctional coenzyme A synthase (CoA synthase) (NBP) (POV-2) [Includes: Phosphopantetheine adenylyltransferase (EC 2.7.7.3) (Dephospho-CoA pyrophosphorylase) (Pantetheine-phosphate adenylyltransferase) (PPAT); Dephospho-CoA kinase (DPCK) (EC 2.7.1.24) (Dephosphocoenzyme A kinase) (DPCOAK)]	564	62329
Q96HQ2	CDKN2AIPNL	C2AIL_HUMAN	CDKN2AIP N-terminal-like protein (CDKN2A-interacting protein N-terminal-like protein)	116	13196
Q12802	AKAP13	AKP13_HUMAN	A-kinase anchor protein 13 (AKAP-13) (AKAP-Lbc) (Breast cancer nuclear receptor-binding auxiliary protein) (Guanine nucleotide exchange factor Lbc) (Human thyroid-anchoring protein 31) (Lymphoid blast crisis oncogene) (LBC oncogene) (Non-oncogenic Rho GTPase-specific GTP exchange factor) (Protein kinase A-anchoring protein 13) (PRKA13) (p47)	2813	307550
Q8N9N2	ASCC1	ASCC1_HUMAN	Activating signal cointegrator 1 complex subunit 1 (ASC-1 complex subunit p50) (Trip4 complex subunit p50)	400	45509
O14764	GABRD	GBRD_HUMAN	Gamma-aminobutyric acid receptor subunit delta (GABA(A) receptor subunit delta) (GABAAR subunit delta)	452	50708
P62888	RPL30	RL30_HUMAN	Large ribosomal subunit protein eL30 (60S ribosomal protein L30)	115	12784
Q9NZZ3	CHMP5	CHMP5_HUMAN	Charged multivesicular body protein 5 (Chromatin-modifying protein 5) (SNF7 domain-containing protein 2) (Vacuolar protein sorting-associated protein 60) (Vps60) (hVps60)	219	24571
Q2TAZ0	ATG2A	ATG2A_HUMAN	Autophagy-related protein 2 homolog A	1938	212860
P53602	MVD	MVD1_HUMAN	Diphosphomevalonate decarboxylase (EC 4.1.1.33) (Mevalonate (diphospho)decarboxylase) (MDDase) (Mevalonate pyrophosphate decarboxylase)	400	43405
Q8N766	EMC1	EMC1_HUMAN	ER membrane protein complex subunit 1	993	111759
P20042	EIF2S2	IF2B_HUMAN	Eukaryotic translation initiation factor 2 subunit 2 (Eukaryotic translation initiation factor 2 subunit beta) (eIF2-beta)	333	38388
Q9BRT9	GINS4	SLD5_HUMAN	DNA replication complex GINS protein SLD5 (GINS complex subunit 4) [Cleaved into: DNA replication complex GINS protein SLD5, N-terminally processed]	223	26047
Q9H9J2	MRPL44	RM44_HUMAN	Large ribosomal subunit protein mL44 (EC 3.1.26.-) (39S ribosomal protein L44, mitochondrial) (L44mt) (MRP-L44)	332	37535
Q9NQ48	LZTFL1	LZTL1_HUMAN	Leucine zipper transcription factor-like protein 1	299	34592
Q96K19	RNF170	RN170_HUMAN	E3 ubiquitin-protein ligase RNF170 (EC 2.3.2.27) (Putative LAG1-interacting protein) (RING finger protein 170) (RING-type E3 ubiquitin transferase RNF170)	258	29815
Q7Z591	AKNA	AKNA_HUMAN	Microtubule organization protein AKNA (AT-hook-containing transcription factor)	1439	155139
Q96PP9	GBP4	GBP4_HUMAN	Guanylate-binding protein 4 (EC 3.6.5.-) (GTP-binding protein 4) (GBP-4) (Guanine nucleotide-binding protein 4)	640	73165
O00629	KPNA4	IMA3_HUMAN	Importin subunit alpha-3 (Importin alpha Q1) (Qip1) (Karyopherin subunit alpha-4)	521	57887
Q14C86	GAPVD1	GAPD1_HUMAN	GTPase-activating protein and VPS9 domain-containing protein 1 (GAPex-5) (Rab5-activating protein 6)	1478	164980
Q9NYP7	ELOVL5	ELOV5_HUMAN	Very long chain fatty acid elongase 5 (EC 2.3.1.199) (3-keto acyl-CoA synthase ELOVL5) (ELOVL fatty acid elongase 5) (ELOVL FA elongase 5) (Elongation of very long chain fatty acids protein 5) (Fatty acid elongase 1) (hELO1) (Very long chain 3-ketoacyl-CoA synthase 5) (Very long chain 3-oxoacyl-CoA synthase 5)	299	35293
O95757	HSPA4L	HS74L_HUMAN	Heat shock 70 kDa protein 4L (Heat shock 70-related protein APG-1) (Heat shock protein family H member 3) (Heat-shock protein family A member 4-like protein) (HSPA4-like protein) (Osmotic stress protein 94)	839	94512
P21399	ACO1	ACOHC_HUMAN	Cytoplasmic aconitate hydratase (Aconitase) (EC 4.2.1.3) (Citrate hydro-lyase) (Ferritin repressor protein) (Iron regulatory protein 1) (IRP1) (Iron-responsive element-binding protein 1) (IRE-BP 1)	889	98399
Q96CX2	KCTD12	KCD12_HUMAN	BTB/POZ domain-containing protein KCTD12 (Pfetin) (Predominantly fetal expressed T1 domain)	325	35701
Q8IYT3	CCDC170	CC170_HUMAN	Coiled-coil domain-containing protein 170	715	82277
Q92905	COPS5	CSN5_HUMAN	COP9 signalosome complex subunit 5 (SGN5) (Signalosome subunit 5) (EC 3.4.-.-) (Jun activation domain-binding protein 1)	334	37579
P31689	DNAJA1	DNJA1_HUMAN	DnaJ homolog subfamily A member 1 (DnaJ protein homolog 2) (HSDJ) (Heat shock 40 kDa protein 4) (Heat shock protein J2) (HSJ-2) (Human DnaJ protein 2) (hDj-2)	397	44868
Q99543	DNAJC2	DNJC2_HUMAN	DnaJ homolog subfamily C member 2 (M-phase phosphoprotein 11) (Zuotin-related factor 1) [Cleaved into: DnaJ homolog subfamily C member 2, N-terminally processed]	621	71996
Q9BRK5	SDF4	CAB45_HUMAN	45 kDa calcium-binding protein (Cab45) (Stromal cell-derived factor 4) (SDF-4)	362	41807
O95260	ATE1	ATE1_HUMAN	Arginyl-tRNA--protein transferase 1 (Arginyltransferase 1) (R-transferase 1) (EC 2.3.2.8) (Arginine-tRNA--protein transferase 1)	518	59090
Q8IUD6	RNF135	RN135_HUMAN	E3 ubiquitin-protein ligase RNF135 (EC 2.3.2.27) (RIG-I E3 ubiquitin ligase) (REUL) (RING finger protein 135) (RING finger protein leading to RIG-I activation) (Riplet) (RING-type E3 ubiquitin transferase RNF135)	432	47888
Q9UHB7	AFF4	AFF4_HUMAN	AF4/FMR2 family member 4 (ALL1-fused gene from chromosome 5q31 protein) (Protein AF-5q31) (Major CDK9 elongation factor-associated protein)	1163	127459
P49792	RANBP2	RBP2_HUMAN	E3 SUMO-protein ligase RanBP2 (EC 2.3.2.-) (358 kDa nucleoporin) (Nuclear pore complex protein Nup358) (Nucleoporin Nup358) (Ran-binding protein 2) (RanBP2) (p270)	3224	358199
Q96PN6	ADCY10	ADCYA_HUMAN	Adenylate cyclase type 10 (EC 4.6.1.1) (AH-related protein) (Adenylate cyclase homolog) (Germ cell soluble adenylyl cyclase) (hsAC) (sAC) (Testicular soluble adenylyl cyclase)	1610	187149
P42773	CDKN2C	CDN2C_HUMAN	Cyclin-dependent kinase 4 inhibitor C (Cyclin-dependent kinase 6 inhibitor) (p18-INK4c) (p18-INK6)	168	18127
P53396	ACLY	ACLY_HUMAN	ATP-citrate synthase (EC 2.3.3.8) (ATP-citrate (pro-S-)-lyase) (ACL) (Citrate cleavage enzyme)	1101	120839
P39019	RPS19	RS19_HUMAN	Small ribosomal subunit protein eS19 (40S ribosomal protein S19)	145	16060
P61313	RPL15	RL15_HUMAN	Large ribosomal subunit protein eL15 (60S ribosomal protein L15)	204	24146
Q96FJ2	DYNLL2	DYL2_HUMAN	Dynein light chain 2, cytoplasmic (8 kDa dynein light chain b) (DLC8b) (Dynein light chain LC8-type 2)	89	10350
P14735	IDE	IDE_HUMAN	Insulin-degrading enzyme (EC 3.4.24.56) (Abeta-degrading protease) (Insulin protease) (Insulinase) (Insulysin)	1019	117968
O94973	AP2A2	AP2A2_HUMAN	AP-2 complex subunit alpha-2 (100 kDa coated vesicle protein C) (Adaptor protein complex AP-2 subunit alpha-2) (Adaptor-related protein complex 2 subunit alpha-2) (Alpha-adaptin C) (Alpha2-adaptin) (Clathrin assembly protein complex 2 alpha-C large chain) (Huntingtin yeast partner J) (Huntingtin-interacting protein 9) (HIP-9) (Huntingtin-interacting protein J) (Plasma membrane adaptor HA2/AP2 ada…	939	103960
P81605	DCD	DCD_HUMAN	Dermcidin (EC 3.4.-.-) (Preproteolysin) [Cleaved into: Survival-promoting peptide; DCD-1]	110	11284
P63244	RACK1	RACK1_HUMAN	Small ribosomal subunit protein RACK1 (Cell proliferation-inducing gene 21 protein) (Guanine nucleotide-binding protein subunit beta-2-like 1) (Guanine nucleotide-binding protein subunit beta-like protein 12.3) (Human lung cancer oncogene 7 protein) (HLC-7) (Receptor for activated C kinase) (Receptor of activated protein C kinase 1) [Cleaved into: Small ribosomal subunit protein RACK1, N-terminal…	317	35077
P14324	FDPS	FPPS_HUMAN	Farnesyl pyrophosphate synthase (FPP synthase) (FPS) (EC 2.5.1.10) ((2E,6E)-farnesyl diphosphate synthase) (Dimethylallyltranstransferase) (EC 2.5.1.1) (Farnesyl diphosphate synthase) (Geranyltranstransferase)	419	48275
Q9Y678	COPG1	COPG1_HUMAN	Coatomer subunit gamma-1 (Gamma-1-coat protein) (Gamma-1-COP)	874	97718
P52789	HK2	HXK2_HUMAN	Hexokinase-2 (EC 2.7.1.1) (Hexokinase type II) (HK II) (Hexokinase-B) (Muscle form hexokinase)	917	102380
Q96CN7	ISOC1	ISOC1_HUMAN	Isochorismatase domain-containing protein 1	298	32237
Q8NFF5	FLAD1	FAD1_HUMAN	FAD synthase (EC 2.7.7.2) (FAD pyrophosphorylase) (FMN adenylyltransferase) (Flavin adenine dinucleotide synthase) [Includes: Molybdenum cofactor biosynthesis protein-like region; FAD synthase region]	587	65266
Q9UPN9	TRIM33	TRI33_HUMAN	E3 ubiquitin-protein ligase TRIM33 (EC 2.3.2.27) (Ectodermin homolog) (RET-fused gene 7 protein) (Protein Rfg7) (RING-type E3 ubiquitin transferase TRIM33) (Transcription intermediary factor 1-gamma) (TIF1-gamma) (Tripartite motif-containing protein 33)	1127	122533
Q9HA64	FN3KRP	KT3K_HUMAN	Ketosamine-3-kinase (EC 2.7.1.172) (Fructosamine-3-kinase-related protein) (FN3K-RP) (FN3K-related protein) (Protein-psicosamine 3-kinase FN3KRP) (EC 2.7.1.-)	309	34412
Q9ULU8	CADPS	CAPS1_HUMAN	Calcium-dependent secretion activator 1 (Calcium-dependent activator protein for secretion 1) (CAPS-1)	1353	152786
Q5T3I0	GPATCH4	GPTC4_HUMAN	G patch domain-containing protein 4	446	50381
P05067	APP	A4_HUMAN	Amyloid-beta precursor protein (APP) (ABPP) (APPI) (Alzheimer disease amyloid A4 protein homolog) (Alzheimer disease amyloid protein) (Amyloid precursor protein) (Amyloid-beta (A4) precursor protein) (Amyloid-beta A4 protein) (Cerebral vascular amyloid peptide) (CVAP) (PreA4) (Protease nexin-II) (PN-II) [Cleaved into: N-APP; Soluble APP-alpha (S-APP-alpha); Soluble APP-beta (S-APP-beta); C99 (Bet…	770	86943
P33176	KIF5B	KINH_HUMAN	Kinesin-1 heavy chain (Conventional kinesin heavy chain) (Ubiquitous kinesin heavy chain) (UKHC)	963	109685
Q6XZF7	DNMBP	DNMBP_HUMAN	Dynamin-binding protein (Scaffold protein Tuba)	1577	177347
P33993	MCM7	MCM7_HUMAN	DNA replication licensing factor MCM7 (EC 3.6.4.12) (CDC47 homolog) (P1.1-MCM3)	719	81308
P78367	NKX3-2	NKX32_HUMAN	Homeobox protein Nkx-3.2 (Bagpipe homeobox protein homolog 1) (Homeobox protein NK-3 homolog B)	333	34814
P11388	TOP2A	TOP2A_HUMAN	DNA topoisomerase 2-alpha (EC 5.6.2.2) (DNA topoisomerase II, alpha isozyme)	1531	174385
P17900	GM2A	SAP3_HUMAN	Ganglioside GM2 activator (Cerebroside sulfate activator protein) (GM2-AP) (Sphingolipid activator protein 3) (SAP-3) [Cleaved into: Ganglioside GM2 activator isoform short]	193	20838
P98172	EFNB1	EFNB1_HUMAN	Ephrin-B1 (EFL-3) (ELK ligand) (ELK-L) (EPH-related receptor tyrosine kinase ligand 2) (LERK-2) [Cleaved into: Ephrin-B1 C-terminal fragment (Ephrin-B1 CTF); Ephrin-B1 intracellular domain (Ephrin-B1 ICD)]	346	38007
P05386	RPLP1	RLA1_HUMAN	Large ribosomal subunit protein P1 (60S acidic ribosomal protein P1)	114	11514
Q9UHY7	ENOPH1	ENOPH_HUMAN	Enolase-phosphatase E1 (EC 3.1.3.77) (2,3-diketo-5-methylthio-1-phosphopentane phosphatase) (MASA homolog)	261	28933
Q9NSK0	KLC4	KLC4_HUMAN	Kinesin light chain 4 (KLC 4) (Kinesin-like protein 8)	619	68640
Q9H467	CUEDC2	CUED2_HUMAN	CUE domain-containing protein 2	287	32009
Q9H7X7	IFT22	IFT22_HUMAN	Intraflagellar transport protein 22 homolog (Rab-like protein 5)	185	20835
P04062	GBA1	GBA1_HUMAN	Lysosomal acid glucosylceramidase (Lysosomal acid GCase) (EC 3.2.1.45) (Acid beta-glucosidase) (Alglucerase) (Beta-glucocerebrosidase) (Beta-GC) (Beta-glucosylceramidase 1) (Cholesterol glucosyltransferase) (SGTase) (EC 2.4.1.-) (Cholesteryl-beta-glucosidase) (EC 3.2.1.-) (D-glucosyl-N-acylsphingosine glucohydrolase) (Glucosylceramidase beta 1) (Imiglucerase) (Lysosomal cholesterol glycosyltransf…	536	59716
Q9NX58	LYAR	LYAR_HUMAN	Cell growth-regulating nucleolar protein	379	43634
Q96BT7	ALKBH8	ALKB8_HUMAN	tRNA (carboxymethyluridine(34)-5-O)-methyltransferase ALKBH8 (EC 2.1.1.229) (Alkylated DNA repair protein alkB homolog 8) (Alpha-ketoglutarate-dependent dioxygenase ALKBH8) (S-adenosyl-L-methionine-dependent tRNA methyltransferase ALKBH8)	664	75208
O15347	HMGB3	HMGB3_HUMAN	High mobility group protein B3 (High mobility group protein 2a) (HMG-2a) (High mobility group protein 4) (HMG-4)	200	22980
Q9BW71	HIRIP3	HIRP3_HUMAN	HIRA-interacting protein 3	556	61957
O14490	DLGAP1	DLGP1_HUMAN	Disks large-associated protein 1 (DAP-1) (Guanylate kinase-associated protein) (hGKAP) (PSD-95/SAP90-binding protein 1) (SAP90/PSD-95-associated protein 1) (SAPAP1)	977	108873
Q8N137	CNTROB	CNTRB_HUMAN	Centrobin (Centrosomal BRCA2-interacting protein) (LYST-interacting protein 8)	903	101253
Q9NRN7	AASDHPPT	ADPPT_HUMAN	L-aminoadipate-semialdehyde dehydrogenase-phosphopantetheinyl transferase (EC 2.7.8.7) (4'-phosphopantetheinyl transferase) (Alpha-aminoadipic semialdehyde dehydrogenase-phosphopantetheinyl transferase) (AASD-PPT) (LYS5 ortholog)	309	35776
P61371	ISL1	ISL1_HUMAN	Insulin gene enhancer protein ISL-1 (Islet-1)	349	39036
P49454	CENPF	CENPF_HUMAN	Centromere protein F (CENP-F) (AH antigen) (Kinetochore protein CENPF) (Mitosin)	3114	357527
P10412	H1-4	H14_HUMAN	Histone H1.4 (Histone H1b) (Histone H1s-4)	219	21865
Q96IK1	BOD1	BOD1_HUMAN	Biorientation of chromosomes in cell division protein 1 (Biorientation defective protein 1) (Protein FAM44B)	185	19196
Q14746	COG2	COG2_HUMAN	Conserved oligomeric Golgi complex subunit 2 (COG complex subunit 2) (Component of oligomeric Golgi complex 2) (Low density lipoprotein receptor defect C-complementing protein)	738	83208
P82673	MRPS35	RT35_HUMAN	Small ribosomal subunit protein mS35 (28S ribosomal protein S28, mitochondrial) (MRP-S28) (S28mt) (28S ribosomal protein S35, mitochondrial) (MRP-S35) (S35mt)	323	36844
O75419	CDC45	CDC45_HUMAN	Cell division control protein 45 homolog (PORC-PI-1)	566	65569
P33121	ACSL1	ACSL1_HUMAN	Long-chain-fatty-acid--CoA ligase 1 (EC 6.2.1.3) (Acyl-CoA synthetase 1) (ACS1) (Arachidonate--CoA ligase) (EC 6.2.1.15) (Long-chain acyl-CoA synthetase 1) (LACS 1) (Long-chain acyl-CoA synthetase 2) (LACS 2) (Long-chain fatty acid-CoA ligase 2) (Palmitoyl-CoA ligase 1) (Palmitoyl-CoA ligase 2) (Phytanate--CoA ligase) (EC 6.2.1.24)	698	77943
P21333	FLNA	FLNA_HUMAN	Filamin-A (FLN-A) (Actin-binding protein 280) (ABP-280) (Alpha-filamin) (Endothelial actin-binding protein) (Filamin-1) (Non-muscle filamin)	2647	280739
Q96I24	FUBP3	FUBP3_HUMAN	Far upstream element-binding protein 3 (FUSE-binding protein 3)	572	61640
P62805	H4C1; H4C2; H4C3; H4C4; H4C5; H4C6; H4C8; H4C9; H4C11; H4C12; H4C13; H4C14; H4C15; H4C16	H4_HUMAN	Histone H4	103	11367
Q9P2B4	CTTNBP2NL	CT2NL_HUMAN	CTTNBP2 N-terminal-like protein	639	70158
O00115	DNASE2	DNS2A_HUMAN	Deoxyribonuclease-2-alpha (EC 3.1.22.1) (Acid DNase) (Deoxyribonuclease II alpha) (DNase II alpha) (Lysosomal DNase II) (R31240_2)	360	39581
Q96G28	CFAP36	CFA36_HUMAN	Cilia- and flagella-associated protein 36 (Coiled-coil domain-containing protein 104)	342	39447
Q9Y6H1	CHCHD2	CHCH2_HUMAN	Coiled-coil-helix-coiled-coil-helix domain-containing protein 2 (Aging-associated gene 10 protein) (HCV NS2 trans-regulated protein) (NS2TP)	151	15513
P04080	CSTB	CYTB_HUMAN	Cystatin-B (CPI-B) (Liver thiol proteinase inhibitor) (Stefin-B)	98	11140
Q06546	GABPA	GABPA_HUMAN	GA-binding protein alpha chain (GABP subunit alpha) (Nuclear respiratory factor 2 subunit alpha) (Transcription factor E4TF1-60)	454	51295
Q15003	NCAPH	CND2_HUMAN	Condensin complex subunit 2 (Barren homolog protein 1) (Chromosome-associated protein H) (hCAP-H) (Non-SMC condensin I complex subunit H) (XCAP-H homolog)	741	82563
P17813	ENG	EGLN_HUMAN	Endoglin (CD antigen CD105)	658	70578
Q9BYD6	MRPL1	RM01_HUMAN	Large ribosomal subunit protein uL1m (39S ribosomal protein L1, mitochondrial) (L1mt) (MRP-L1)	325	36909
Q12860	CNTN1	CNTN1_HUMAN	Contactin-1 (Glycoprotein gp135) (Neural cell surface protein F3)	1018	113320
Q96CB9	NSUN4	NSUN4_HUMAN	5-cytosine rRNA methyltransferase NSUN4 (EC 2.1.1.-) (5-cytosine tRNA methyltransferase NSUN4) (EC 2.1.1.-) (NOL1/NOP2/Sun domain family member 4) (mRNA cytosine C(5)-methyltransferase NSUN4) (EC 2.1.1.-)	384	43089
Q6FIF0	ZFAND6	ZFAN6_HUMAN	AN1-type zinc finger protein 6 (Associated with PRK1 protein) (Zinc finger A20 domain-containing protein 3)	208	22555
Q9NUP1	BLOC1S4	BL1S4_HUMAN	Biogenesis of lysosome-related organelles complex 1 subunit 4 (BLOC-1 subunit 4) (Protein cappuccino homolog)	217	23351
P52943	CRIP2	CRIP2_HUMAN	Cysteine-rich protein 2 (CRP-2) (Protein ESP1)	208	22493
O75909	CCNK	CCNK_HUMAN	Cyclin-K	580	64240
P36405	ARL3	ARL3_HUMAN	ADP-ribosylation factor-like protein 3	182	20456
Q9Y450	HBS1L	HBS1L_HUMAN	HBS1-like protein (EC 3.6.5.-) (ERFS)	684	75473
Q674R7	ATG9B	ATG9B_HUMAN	Autophagy-related protein 9B (APG9-like 2) (Nitric oxide synthase 3-overlapping antisense gene protein) (Protein sONE)	924	101019
P24666	ACP1	PPAC_HUMAN	Low molecular weight phosphotyrosine protein phosphatase (LMW-PTP) (LMW-PTPase) (EC 3.1.3.48) (Adipocyte acid phosphatase) (Low molecular weight cytosolic acid phosphatase) (EC 3.1.3.2) (Red cell acid phosphatase 1)	158	18042
Q04760	GLO1	LGUL_HUMAN	Lactoylglutathione lyase (EC 4.4.1.5) (Aldoketomutase) (Glyoxalase I) (Glx I) (Ketone-aldehyde mutase) (Methylglyoxalase) (S-D-lactoylglutathione methylglyoxal lyase)	184	20778
Q9H4A4	RNPEP	AMPB_HUMAN	Aminopeptidase B (AP-B) (EC 3.4.11.6) (Arginine aminopeptidase) (Arginyl aminopeptidase)	650	72596
Q8N5G2	MACO1	MACOI_HUMAN	Macoilin (Macoilin-1) (Transmembrane protein 57)	664	76178
P15502	ELN	ELN_HUMAN	Elastin (Tropoelastin)	786	68398
Q9NX20	MRPL16	RM16_HUMAN	Large ribosomal subunit protein uL16m (39S ribosomal protein L16, mitochondrial) (L16mt) (MRP-L16)	251	28449
P33897	ABCD1	ABCD1_HUMAN	ATP-binding cassette sub-family D member 1 (EC 3.1.2.-) (EC 7.6.2.-) (Adrenoleukodystrophy protein) (ALDP)	745	82937
Q96TA2	YME1L1	YMEL1_HUMAN	ATP-dependent zinc metalloprotease YME1L1 (EC 3.4.24.-) (EC 3.6.-.-) (ATP-dependent metalloprotease FtsH1) (Meg-4) (Presenilin-associated metalloprotease) (PAMP) (YME1-like protein 1)	773	86455
A8K2U0	A2ML1	A2ML1_HUMAN	Alpha-2-macroglobulin-like protein 1 (C3 and PZP-like alpha-2-macroglobulin domain-containing protein 9)	1454	161107
Q8N3U4	STAG2	STAG2_HUMAN	Cohesin subunit SA-2 (SCC3 homolog 2) (Stromal antigen 2)	1231	141326
Q8TBA6	GOLGA5	GOGA5_HUMAN	Golgin subfamily A member 5 (Cell proliferation-inducing gene 31 protein) (Golgin-84) (Protein Ret-II) (RET-fused gene 5 protein)	731	83024
Q8TB52	FBXO30	FBX30_HUMAN	F-box only protein 30	745	82304
P30419	NMT1	NMT1_HUMAN	Glycylpeptide N-tetradecanoyltransferase 1 (EC 2.3.1.97) (Myristoyl-CoA:protein N-myristoyltransferase 1) (HsNMT1) (NMT 1) (Type I N-myristoyltransferase) (Peptide N-myristoyltransferase 1) (Protein-lysine myristoyltransferase NMT1) (EC 2.3.1.-)	496	56806
Q9NZD2	GLTP	GLTP_HUMAN	Glycolipid transfer protein (GLTP)	209	23850
P09382	LGALS1	LEG1_HUMAN	Galectin-1 (Gal-1) (14 kDa laminin-binding protein) (HLBP14) (14 kDa lectin) (Beta-galactoside-binding lectin L-14-I) (Galaptin) (HBL) (HPL) (Lactose-binding lectin 1) (Lectin galactoside-binding soluble 1) (Putative MAPK-activating protein PM12) (S-Lac lectin 1)	135	14716
P41091	EIF2S3	IF2G_HUMAN	Eukaryotic translation initiation factor 2 subunit 3 (EC 3.6.5.3) (Eukaryotic translation initiation factor 2 subunit gamma X) (eIF2-gamma X) (eIF2gX)	472	51109
P00390	GSR	GSHR_HUMAN	Glutathione reductase, mitochondrial (GR) (GRase) (EC 1.8.1.7)	522	56257
Q86TS9	MRPL52	RM52_HUMAN	Large ribosomal subunit protein mL52 (39S ribosomal protein L52, mitochondrial) (L52mt) (MRP-L52)	123	13664
P49189	ALDH9A1	AL9A1_HUMAN	4-trimethylaminobutyraldehyde dehydrogenase (TMABA-DH) (TMABALDH) (EC 1.2.1.47) (Aldehyde dehydrogenase E3 isozyme) (Aldehyde dehydrogenase family 9 member A1) (EC 1.2.1.3) (Formaldehyde dehydrogenase) (EC 1.2.1.46) (Gamma-aminobutyraldehyde dehydrogenase) (EC 1.2.1.19) (R-aminobutyraldehyde dehydrogenase) [Cleaved into: 4-trimethylaminobutyraldehyde dehydrogenase, N-terminally processed]	494	53802
A1L0T0	ILVBL	HACL2_HUMAN	2-hydroxyacyl-CoA lyase 2 (EC 4.1.2.-) (Acetolactate synthase-like protein) (IlvB-like protein)	632	67868
Q9P0M9	MRPL27	RM27_HUMAN	Large ribosomal subunit protein bL27m (39S ribosomal protein L27, mitochondrial) (L27mt) (MRP-L27)	148	16073
O60488	ACSL4	ACSL4_HUMAN	Long-chain-fatty-acid--CoA ligase 4 (EC 6.2.1.3) (Arachidonate--CoA ligase) (EC 6.2.1.15) (Long-chain acyl-CoA synthetase 4) (LACS 4)	711	79188
P27797	CALR	CALR_HUMAN	Calreticulin (CRP55) (Calregulin) (Endoplasmic reticulum resident protein 60) (ERp60) (HACBP) (grp60)	417	48142
P78549	NTHL1	NTH_HUMAN	Endonuclease III-like protein 1 (hNTH1) (EC 3.2.2.-) (EC 4.2.99.18) (Bifunctional DNA N-glycosylase/DNA-(apurinic or apyrimidinic site) lyase) (DNA glycosylase/AP lyase)	304	33570
Q9Y478	PRKAB1	AAKB1_HUMAN	5'-AMP-activated protein kinase subunit beta-1 (AMPK subunit beta-1) (AMPKb)	270	30382
O95782	AP2A1	AP2A1_HUMAN	AP-2 complex subunit alpha-1 (100 kDa coated vesicle protein A) (Adaptor protein complex AP-2 subunit alpha-1) (Adaptor-related protein complex 2 subunit alpha-1) (Alpha-adaptin A) (Alpha1-adaptin) (Clathrin assembly protein complex 2 alpha-A large chain) (Plasma membrane adaptor HA2/AP2 adaptin alpha A subunit)	977	107546
Q02543	RPL18A	RL18A_HUMAN	Large ribosomal subunit protein eL20 (60S ribosomal protein L18a)	176	20762
Q7L4I2	RSRC2	RSRC2_HUMAN	Arginine/serine-rich coiled-coil protein 2	434	50560
Q02218	OGDH	ODO1_HUMAN	2-oxoglutarate dehydrogenase complex component E1 (E1o) (HsOGDH) (OGDC-E1) (OGDH-E1) (EC 1.2.4.2) (2-oxoglutarate dehydrogenase, mitochondrial) (Alpha-ketoglutarate dehydrogenase) (Alpha-KGDH-E1) (Thiamine diphosphate (ThDP)-dependent 2-oxoglutarate dehydrogenase)	1023	115935
Q96P70	IPO9	IPO9_HUMAN	Importin-9 (Imp9) (Ran-binding protein 9) (RanBP9)	1041	115963
P48058	GRIA4	GRIA4_HUMAN	Glutamate receptor 4 (GluR-4) (GluR4) (AMPA-selective glutamate receptor 4) (GluR-D) (Glutamate receptor ionotropic, AMPA 4)	902	100871
Q9H0E9	BRD8	BRD8_HUMAN	Bromodomain-containing protein 8 (Skeletal muscle abundant protein) (Skeletal muscle abundant protein 2) (Thyroid hormone receptor coactivating protein of 120 kDa) (TrCP120) (p120)	1235	135336
Q06136	KDSR	KDSR_HUMAN	3-ketodihydrosphingosine reductase (KDS reductase) (EC 1.1.1.102) (3-dehydrosphinganine reductase) (Follicular variant translocation protein 1) (FVT-1) (Short chain dehydrogenase/reductase family 35C member 1)	332	36187
P62906	RPL10A	RL10A_HUMAN	Large ribosomal subunit protein uL1 (60S ribosomal protein L10a) (CSA-19) (Neural precursor cell expressed developmentally down-regulated protein 6) (NEDD-6)	217	24831
Q9UHL4	DPP7	DPP2_HUMAN	Dipeptidyl peptidase 2 (EC 3.4.14.2) (Dipeptidyl aminopeptidase II) (Dipeptidyl peptidase 7) (Dipeptidyl peptidase II) (DPP II) (Quiescent cell proline dipeptidase)	492	54341
Q96CU9	FOXRED1	FXRD1_HUMAN	FAD-dependent oxidoreductase domain-containing protein 1 (EC 1.-.-.-)	486	53812
Q9Y3B7	MRPL11	RM11_HUMAN	Large ribosomal subunit protein uL11m (39S ribosomal protein L11, mitochondrial) (L11mt) (MRP-L11)	192	20683
O15446	POLR1G	RPA34_HUMAN	DNA-directed RNA polymerase I subunit RPA34 (A34.5) (Antisense to ERCC-1 protein) (ASE-1) (CD3-epsilon-associated protein) (CD3E-associated protein) (DNA-directed RNA polymerase I subunit G) (RNA polymerase I-associated factor PAF49)	510	54986
P62495	ETF1	ERF1_HUMAN	Eukaryotic peptide chain release factor subunit 1 (Eukaryotic release factor 1) (eRF1) (Protein Cl1) (TB3-1)	437	49031
Q9NZU5	LMCD1	LMCD1_HUMAN	LIM and cysteine-rich domains protein 1 (Dyxin)	365	40833
Q9BZP6	CHIA	CHIA_HUMAN	Acidic mammalian chitinase (AMCase) (EC 3.2.1.14) (Lung-specific protein TSA1902)	476	52271
Q14789	GOLGB1	GOGB1_HUMAN	Golgin subfamily B member 1 (372 kDa Golgi complex-associated protein) (GCP372) (Giantin) (Macrogolgin)	3259	376019
Q08211	DHX9	DHX9_HUMAN	ATP-dependent RNA helicase A (EC 3.6.4.13) (DEAH box protein 9) (DExH-box helicase 9) (Leukophysin) (LKP) (Nuclear DNA helicase II) (NDH II) (RNA helicase A)	1270	140958
Q15021	NCAPD2	CND1_HUMAN	Condensin complex subunit 1 (Chromosome condensation-related SMC-associated protein 1) (Chromosome-associated protein D2) (hCAP-D2) (Non-SMC condensin I complex subunit D2) (XCAP-D2 homolog)	1401	157182
Q86TU7	SETD3	SETD3_HUMAN	Actin-histidine N-methyltransferase (EC 2.1.1.85) (Protein-L-histidine N-tele-methyltransferase) (SET domain-containing protein 3) (hSETD3)	594	67257
P69905	HBA1; HBA2	HBA_HUMAN	Hemoglobin subunit alpha (Alpha-globin) (Hemoglobin alpha chain) [Cleaved into: Hemopressin]	142	15258
P07900	HSP90AA1	HS90A_HUMAN	Heat shock protein HSP 90-alpha (EC 3.6.4.10) (Heat shock 86 kDa) (HSP 86) (HSP86) (Heat shock protein family C member 1) (Lipopolysaccharide-associated protein 2) (LAP-2) (LPS-associated protein 2) (Renal carcinoma antigen NY-REN-38)	732	84660
P62244	RPS15A	RS15A_HUMAN	Small ribosomal subunit protein uS8 (40S ribosomal protein S15a)	130	14840
O76062	TM7SF2	ERG24_HUMAN	Delta(14)-sterol reductase TM7SF2 (Delta-14-SR) (EC 1.3.1.70) (3-beta-hydroxysterol Delta (14)-reductase) (Another new gene 1 protein) (C-14 sterol reductase) (C14SR) (Putative sterol reductase SR-1) (Sterol C14-reductase) (Transmembrane 7 superfamily member 2)	418	46406
P59826	BPIFB3	BPIB3_HUMAN	BPI fold-containing family B member 3 (Ligand-binding protein RYA3) (Long palate, lung and nasal epithelium carcinoma-associated protein 3)	472	49887
O95639	CPSF4	CPSF4_HUMAN	Cleavage and polyadenylation specificity factor subunit 4 (Cleavage and polyadenylation specificity factor 30 kDa subunit) (CPSF 30 kDa subunit) (NS1 effector domain-binding protein 1) (Neb-1) (No arches homolog)	269	30255
O14770	MEIS2	MEIS2_HUMAN	Homeobox protein Meis2 (Meis1-related protein 1)	477	51790
Q92747	ARPC1A	ARC1A_HUMAN	Actin-related protein 2/3 complex subunit 1A (SOP2-like protein)	370	41569
Q9Y6C2	EMILIN1	EMIL1_HUMAN	EMILIN-1 (Elastin microfibril interface-located protein 1) (Elastin microfibril interfacer 1)	1016	106695
Q9P1A6	DLGAP2	DLGP2_HUMAN	Disks large-associated protein 2 (DAP-2) (PSD-95/SAP90-binding protein 2) (SAP90/PSD-95-associated protein 2) (SAPAP2)	1054	117620
Q9NUT2	ABCB8	MITOS_HUMAN	Mitochondrial potassium channel ATP-binding subunit (ATP-binding cassette sub-family B member 8, mitochondrial) (ABCB8) (Mitochondrial ATP-binding cassette 1) (M-ABC1) (Mitochondrial sulfonylurea-receptor) (MITOSUR)	735	79989
P54826	GAS1	GAS1_HUMAN	Growth arrest-specific protein 1 (GAS-1)	345	35693
Q53H82	LACTB2	LACB2_HUMAN	Endoribonuclease LACTB2 (EC 3.1.27.-) (Beta-lactamase-like protein 2)	288	32806
P57679	EVC	EVC_HUMAN	EvC complex member EVC (DWF-1) (Ellis-van Creveld syndrome protein)	992	111990
Q8IX12	CCAR1	CCAR1_HUMAN	Cell division cycle and apoptosis regulator protein 1 (Cell cycle and apoptosis regulatory protein 1) (CARP-1) (Death inducer with SAP domain)	1150	132821
Q9Y676	MRPS18B	RT18B_HUMAN	Small ribosomal subunit protein mS40 (28S ribosomal protein S18-2, mitochondrial) (MRP-S18-2) (28S ribosomal protein S18b, mitochondrial) (MRP-S18-b) (Mrps18-b) (S18mt-b) (Small ribosomal subunit protein bS18b)	258	29396
O43264	ZW10	ZW10_HUMAN	Centromere/kinetochore protein zw10 homolog	779	88829
Q8NF37	LPCAT1	PCAT1_HUMAN	Lysophosphatidylcholine acyltransferase 1 (LPC acyltransferase 1) (LPCAT-1) (LysoPC acyltransferase 1) (EC 2.3.1.23) (1-acylglycerol-3-phosphate O-acyltransferase) (EC 2.3.1.51) (1-acylglycerophosphocholine O-acyltransferase) (1-alkenylglycerophosphocholine O-acyltransferase) (EC 2.3.1.25) (1-alkylglycerophosphocholine O-acetyltransferase) (EC 2.3.1.67) (Acetyl-CoA:lyso-platelet-activating factor…	534	59151
Q6IA86	ELP2	ELP2_HUMAN	Elongator complex protein 2 (ELP2) (SHINC-2) (STAT3-interacting protein 1) (StIP1)	826	92500
P13639	EEF2	EF2_HUMAN	Elongation factor 2 (EF-2) (EC 3.6.5.-)	858	95338
O75146	HIP1R	HIP1R_HUMAN	Huntingtin-interacting protein 1-related protein (HIP1-related protein) (Huntingtin-interacting protein 12) (HIP-12)	1068	119388
Q6P587	FAHD1	FAHD1_HUMAN	Oxaloacetate tautomerase FAHD1, mitochondrial (EC 5.3.2.2) (Acylpyruvase FAHD1) (EC 3.7.1.5) (Fumarylacetoacetate hydrolase domain-containing protein 1) (FAH domain-containing protein 1) (Oxaloacetate decarboxylase) (OAA decarboxylase) (ODx) (EC 4.1.1.112) (YisK-like protein)	221	24542
P68431	H3C1; H3C2; H3C3; H3C4; H3C6; H3C7; H3C8; H3C10; H3C11; H3C12	H31_HUMAN	Histone H3.1 (Histone H3/a) (Histone H3/b) (Histone H3/c) (Histone H3/d) (Histone H3/f) (Histone H3/h) (Histone H3/i) (Histone H3/j) (Histone H3/k) (Histone H3/l)	136	15404
P06899	H2BC11	H2B1J_HUMAN	Histone H2B type 1-J (Histone H2B.1) (Histone H2B.r) (H2B/r)	126	13904
Q6NVY1	HIBCH	HIBCH_HUMAN	3-hydroxyisobutyryl-CoA hydrolase, mitochondrial (EC 3.1.2.4) (3-hydroxyisobutyryl-coenzyme A hydrolase) (HIB-CoA hydrolase) (HIBYL-CoA-H)	386	43482
Q14108	SCARB2	SCRB2_HUMAN	Lysosome membrane protein 2 (85 kDa lysosomal membrane sialoglycoprotein) (LGP85) (CD36 antigen-like 2) (Lysosome membrane protein II) (LIMP II) (Scavenger receptor class B member 2) (CD antigen CD36)	478	54290
Q9C0B1	FTO	FTO_HUMAN	Alpha-ketoglutarate-dependent dioxygenase FTO (Fat mass and obesity-associated protein) (U6 small nuclear RNA (2'-O-methyladenosine-N(6)-)-demethylase FTO) (EC 1.14.11.-) (U6 small nuclear RNA N(6)-methyladenosine-demethylase FTO) (EC 1.14.11.-) (mRNA (2'-O-methyladenosine-N(6)-)-demethylase FTO) (m6A(m)-demethylase FTO) (EC 1.14.11.-) (mRNA N(6)-methyladenosine demethylase FTO) (EC 1.14.11.53) (…	505	58282
Q9NS86	LANCL2	LANC2_HUMAN	LanC-like protein 2 (Testis-specific adriamycin sensitivity protein)	450	50854
P45973	CBX5	CBX5_HUMAN	Chromobox protein homolog 5 (Antigen p25) (Heterochromatin protein 1 homolog alpha) (HP1 alpha)	191	22225
Q9Y6G9	DYNC1LI1	DC1L1_HUMAN	Cytoplasmic dynein 1 light intermediate chain 1 (LIC1) (Dynein light chain A) (DLC-A) (Dynein light intermediate chain 1, cytosolic) (DLIC-1)	523	56579
Q96CS2	HAUS1	HAUS1_HUMAN	HAUS augmin-like complex subunit 1 (Coiled-coil domain-containing protein 5) (Enhancer of invasion-cluster) (HEI-C)	278	31863
Q9H1I8	ASCC2	ASCC2_HUMAN	Activating signal cointegrator 1 complex subunit 2 (ASC-1 complex subunit p100) (Trip4 complex subunit p100)	757	86360
Q9Y3Y2	CHTOP	CHTOP_HUMAN	Chromatin target of PRMT1 protein (Friend of PRMT1 protein) (Small arginine- and glycine-rich protein) (SRAG)	248	26397
P20585	MSH3	MSH3_HUMAN	DNA mismatch repair protein Msh3 (hMSH3) (Divergent upstream protein) (DUP) (Mismatch repair protein 1) (MRP1)	1137	127412
Q86XI2	NCAPG2	CNDG2_HUMAN	Condensin-2 complex subunit G2 (Chromosome-associated protein G2) (CAP-G2) (hCAP-G2) (Leucine zipper protein 5) (Non-SMC condensin II complex subunit G2)	1143	130960
P63218	GNG5	GBG5_HUMAN	Guanine nucleotide-binding protein G(I)/G(S)/G(O) subunit gamma-5	68	7318
O94874	UFL1	UFL1_HUMAN	E3 UFM1-protein ligase 1 (EC 2.3.2.-) (E3 UFM1-protein transferase 1) (Multiple alpha-helix protein located at ER) (Novel LZAP-binding protein) (Regulator of C53/LZAP and DDRGK1)	794	89595
Q9NZJ9	NUDT4	NUDT4_HUMAN	Diphosphoinositol polyphosphate phosphohydrolase 2 (DIPP-2) (EC 3.6.1.52) (Diadenosine 5',5'''-P1,P6-hexaphosphate hydrolase 2) (EC 3.6.1.61) (Nucleoside diphosphate-linked moiety X motif 4) (Nudix motif 4)	180	20306
Q9UBS4	DNAJB11	DJB11_HUMAN	DnaJ homolog subfamily B member 11 (APOBEC1-binding protein 2) (ABBP-2) (DnaJ protein homolog 9) (ER-associated DNAJ) (ER-associated Hsp40 co-chaperone) (Endoplasmic reticulum DNA J domain-containing protein 3) (ER-resident protein ERdj3) (ERdj3) (ERj3p) (HEDJ) (Human DnaJ protein 9) (hDj-9) (PWP1-interacting protein 4)	358	40514
Q15382	RHEB	RHEB_HUMAN	GTP-binding protein Rheb (EC 3.6.5.-) (Ras homolog enriched in brain)	184	20497
Q9NQE9	HINT3	HINT3_HUMAN	Adenosine 5'-monophosphoramidase HINT3 (EC 3.9.1.-) (Histidine triad nucleotide-binding protein 3) (HINT-3)	182	20361
Q86SQ9	DHDDS	DHDDS_HUMAN	Dehydrodolichyl diphosphate synthase complex subunit DHDDS (EC 2.5.1.87) (Cis-isoprenyltransferase) (CIT) (Cis-IPTase) (Cis-prenyltransferase subunit hCIT) (Epididymis tissue protein Li 189m)	333	38657
Q8TCC3	MRPL30	RM30_HUMAN	Large ribosomal subunit protein uL30m (39S ribosomal protein L28, mitochondrial) (L28mt) (MRP-L28) (39S ribosomal protein L30, mitochondrial) (L30mt) (MRP-L30)	161	18546
O75746	SLC25A12	S2512_HUMAN	Electrogenic aspartate/glutamate antiporter SLC25A12, mitochondrial (Araceli hiperlarga) (Aralar) (Aralar1) (Mitochondrial aspartate glutamate carrier 1) (Solute carrier family 25 member 12)	678	74762
P10645	CHGA	CMGA_HUMAN	Chromogranin-A (CgA) (Pituitary secretory protein I) (SP-I) [Cleaved into: Vasostatin-1 (Vasostatin I); Vasostatin-2 (Vasostatin II); EA-92; ES-43; Pancreastatin; SS-18; WA-8; WE-14; LF-19; Catestatin (SL21); AL-11; GV-19; GR-44; ER-37; GE-25; Serpinin-RRG; Serpinin; p-Glu serpinin precursor]	457	50688
Q9NRM6	IL17RB	I17RB_HUMAN	Interleukin-17 receptor B (IL-17 receptor B) (IL-17RB) (Cytokine receptor-like 4) (IL-17 receptor homolog 1) (IL-17Rh1) (IL17Rh1) (Interleukin-17B receptor) (IL-17B receptor)	502	55885
P22626	HNRNPA2B1	ROA2_HUMAN	Heterogeneous nuclear ribonucleoproteins A2/B1 (hnRNP A2/B1)	353	37430
P50402	EMD	EMD_HUMAN	Emerin	254	28994
P40926	MDH2	MDHM_HUMAN	Malate dehydrogenase, mitochondrial (EC 1.1.1.37)	338	35503
O60716	CTNND1	CTND1_HUMAN	Catenin delta-1 (Cadherin-associated Src substrate) (CAS) (p120 catenin) (p120(ctn)) (p120(cas))	968	108170
Q08828	ADCY1	ADCY1_HUMAN	Adenylate cyclase type 1 (EC 4.6.1.1) (ATP pyrophosphate-lyase 1) (Adenylate cyclase type I) (Adenylyl cyclase 1) (Ca(2+)/calmodulin-activated adenylyl cyclase)	1119	123440
Q14457	BECN1	BECN1_HUMAN	Beclin-1 (Coiled-coil myosin-like BCL2-interacting protein) (Protein GT197) [Cleaved into: Beclin-1-C 35 kDa; Beclin-1-C 37 kDa]	450	51896
O14949	UQCRQ	QCR8_HUMAN	Cytochrome b-c1 complex subunit 8 (Complex III subunit 8) (Complex III subunit VIII) (Ubiquinol-cytochrome c reductase complex 9.5 kDa protein) (Ubiquinol-cytochrome c reductase complex ubiquinone-binding protein QP-C)	82	9906
Q9HC35	EML4	EMAL4_HUMAN	Echinoderm microtubule-associated protein-like 4 (EMAP-4) (Restrictedly overexpressed proliferation-associated protein) (Ropp 120)	981	108916
P01023	A2M	A2MG_HUMAN	Alpha-2-macroglobulin (Alpha-2-M) (C3 and PZP-like alpha-2-macroglobulin domain-containing protein 5)	1474	163291
Q14203	DCTN1	DCTN1_HUMAN	Dynactin subunit 1 (150 kDa dynein-associated polypeptide) (DAP-150) (DP-150) (p135) (p150-glued)	1278	141695
P30084	ECHS1	ECHM_HUMAN	Enoyl-CoA hydratase, mitochondrial (mECH) (mECH1) (EC 4.2.1.17) (EC 5.3.3.8) (Enoyl-CoA hydratase 1) (ECHS1) (Short-chain enoyl-CoA hydratase) (SCEH)	290	31387
P09104	ENO2	ENOG_HUMAN	Gamma-enolase (EC 4.2.1.11) (2-phospho-D-glycerate hydro-lyase) (Enolase 2) (Neural enolase) (Neuron-specific enolase) (NSE)	434	47269
Q9BZ95	NSD3	NSD3_HUMAN	Histone-lysine N-methyltransferase NSD3 (EC 2.1.1.370) (EC 2.1.1.371) (Nuclear SET domain-containing protein 3) (Protein whistle) (WHSC1-like 1 isoform 9 with methyltransferase activity to lysine) (Wolf-Hirschhorn syndrome candidate 1-like protein 1) (WHSC1-like protein 1)	1437	161613
Q9UJX6	ANAPC2	ANC2_HUMAN	Anaphase-promoting complex subunit 2 (APC2) (Cyclosome subunit 2)	822	93828
P50548	ERF	ERF_HUMAN	ETS domain-containing transcription factor ERF (Ets2 repressor factor) (PE-2)	548	58703
Q92615	LARP4B	LAR4B_HUMAN	La-related protein 4B (La ribonucleoprotein domain family member 4B) (La ribonucleoprotein domain family member 5) (La-related protein 5)	738	80552
Q16543	CDC37	CDC37_HUMAN	Hsp90 co-chaperone Cdc37 (Hsp90 chaperone protein kinase-targeting subunit) (p50Cdc37) [Cleaved into: Hsp90 co-chaperone Cdc37, N-terminally processed]	378	44468
P62258	YWHAE	1433E_HUMAN	14-3-3 protein epsilon (14-3-3E)	255	29174
O00148	DDX39A	DX39A_HUMAN	ATP-dependent RNA helicase DDX39A (EC 3.6.4.13) (DEAD box protein 39) (Nuclear RNA helicase URH49)	427	49130
Q6YN16	HSDL2	HSDL2_HUMAN	Hydroxysteroid dehydrogenase-like protein 2 (EC 1.-.-.-) (Short chain dehydrogenase/reductase family 13C member 1)	418	45395
Q9Y4B4	RAD54L2	ARIP4_HUMAN	Helicase ARIP4 (EC 3.6.4.12) (Androgen receptor-interacting protein 4) (RAD54-like protein 2)	1467	162769
Q14194	CRMP1	DPYL1_HUMAN	Dihydropyrimidinase-related protein 1 (DRP-1) (Collapsin response mediator protein 1) (CRMP-1) (Inactive dihydropyrimidinase) (Unc-33-like phosphoprotein 3) (ULIP-3)	572	62184
P61024	CKS1B	CKS1_HUMAN	Cyclin-dependent kinases regulatory subunit 1 (CKS-1)	79	9660
Q9P0K7	RAI14	RAI14_HUMAN	Ankycorbin (Ankyrin repeat and coiled-coil structure-containing protein) (Novel retinal pigment epithelial cell protein) (Retinoic acid-induced protein 14)	980	110041
P16930	FAH	FAAA_HUMAN	Fumarylacetoacetase (FAA) (EC 3.7.1.2) (Beta-diketonase) (Fumarylacetoacetate hydrolase)	419	46374
Q8N163	CCAR2	CCAR2_HUMAN	Cell cycle and apoptosis regulator protein 2 (Cell division cycle and apoptosis regulator protein 2) (DBIRD complex subunit KIAA1967) (Deleted in breast cancer gene 1 protein) (DBC-1) (DBC.1) (NET35) (p30 DBC)	923	102902
Q9BYS8	LRRC2	LRRC2_HUMAN	Leucine-rich repeat-containing protein 2	371	42943
Q9H2U2	PPA2	IPYR2_HUMAN	Inorganic pyrophosphatase 2, mitochondrial (EC 3.6.1.1) (Pyrophosphatase SID6-306) (Pyrophosphate phospho-hydrolase 2) (PPase 2)	334	37920
P06280	GLA	AGAL_HUMAN	Alpha-galactosidase A (EC 3.2.1.22) (Alpha-D-galactosidase A) (Alpha-D-galactoside galactohydrolase) (Galactosylgalactosylglucosylceramidase GLA) (Melibiase) (Agalsidase)	429	48767
P08861	CELA3B	CEL3B_HUMAN	Chymotrypsin-like elastase family member 3B (EC 3.4.21.70) (Elastase IIIB) (Elastase-3B) (Protease E)	270	29263
P11279	LAMP1	LAMP1_HUMAN	Lysosome-associated membrane glycoprotein 1 (LAMP-1) (Lysosome-associated membrane protein 1) (CD107 antigen-like family member A) (CD antigen CD107a)	417	44882
Q9HD33	MRPL47	RM47_HUMAN	Large ribosomal subunit protein uL29m (39S ribosomal protein L47, mitochondrial) (L47mt) (MRP-L47) (Nasopharyngeal carcinoma metastasis-related protein 1)	250	29450
P61201	COPS2	CSN2_HUMAN	COP9 signalosome complex subunit 2 (SGN2) (Signalosome subunit 2) (Alien homolog) (JAB1-containing signalosome subunit 2) (Thyroid receptor-interacting protein 15) (TR-interacting protein 15) (TRIP-15)	443	51597
Q9Y3D5	MRPS18C	RT18C_HUMAN	Small ribosomal subunit protein bS18m (28S ribosomal protein S18-1, mitochondrial) (MRP-S18-1) (28S ribosomal protein S18c, mitochondrial) (MRP-S18-c) (Mrps18-c) (S18mt-c) (Small ribosomal subunit protein bS18c)	142	15850
P21397	MAOA	AOFA_HUMAN	Amine oxidase [flavin-containing] A (EC 1.4.3.21) (EC 1.4.3.4) (Monoamine oxidase type A) (MAO-A)	527	59682
O14561	NDUFAB1	ACPM_HUMAN	Acyl carrier protein, mitochondrial (ACP) (CI-SDAP) (NADH-ubiquinone oxidoreductase 9.6 kDa subunit)	156	17417
Q01518	CAP1	CAP1_HUMAN	Adenylyl cyclase-associated protein 1 (CAP 1)	475	51901
Q5QJE6	DNTTIP2	TDIF2_HUMAN	Deoxynucleotidyltransferase terminal-interacting protein 2 (Estrogen receptor-binding protein) (LPTS-interacting protein 2) (LPTS-RP2) (Terminal deoxynucleotidyltransferase-interacting factor 2) (TdIF2) (TdT-interacting factor 2)	756	84469
P09497	CLTB	CLCB_HUMAN	Clathrin light chain B (Lcb)	229	25190
Q9UK59	DBR1	DBR1_HUMAN	Lariat debranching enzyme (EC 3.1.4.-)	544	61555
Q9NQX3	GPHN	GEPH_HUMAN	Gephyrin [Includes: Molybdopterin adenylyltransferase (MPT adenylyltransferase) (EC 2.7.7.75) (Domain G); Molybdopterin molybdenumtransferase (MPT Mo-transferase) (EC 2.10.1.1) (Domain E)]	736	79748
Q15334	LLGL1	L2GL1_HUMAN	Lethal(2) giant larvae protein homolog 1 (LLGL) (DLG4) (Hugl-1) (Human homolog to the D-lgl gene protein)	1064	115418
Q9UKG1	APPL1	DP13A_HUMAN	DCC-interacting protein 13-alpha (Dip13-alpha) (Adapter protein containing PH domain, PTB domain and leucine zipper motif 1)	709	79663
Q6UXX5	ITIH6	ITIH6_HUMAN	Inter-alpha-trypsin inhibitor heavy chain H6 (Inter-alpha-trypsin inhibitor heavy chain H5-like protein) (Inter-alpha inhibitor H5-like protein)	1313	143187
P32121	ARRB2	ARRB2_HUMAN	Beta-arrestin-2 (Arrestin beta-2) (Non-visual arrestin-3)	409	46106
Q7L5N1	COPS6	CSN6_HUMAN	COP9 signalosome complex subunit 6 (SGN6) (Signalosome subunit 6) (JAB1-containing signalosome subunit 6) (MOV34 homolog) (Vpr-interacting protein) (hVIP)	327	36163
Q969J3	BORCS5	BORC5_HUMAN	BLOC-1-related complex subunit 5 (Loss of heterozygosity 12 chromosomal region 1) (Myristoylated lysosomal protein) (Myrlysin)	196	22222
Q9BT78	COPS4	CSN4_HUMAN	COP9 signalosome complex subunit 4 (SGN4) (Signalosome subunit 4) (JAB1-containing signalosome subunit 4)	406	46269
P53804	TTC3	TTC3_HUMAN	E3 ubiquitin-protein ligase TTC3 (EC 2.3.2.27) (Protein DCRR1) (RING finger protein 105) (RING-type E3 ubiquitin transferase TTC3) (TPR repeat protein D) (Tetratricopeptide repeat protein 3) (TPR repeat protein 3)	2025	229869
Q9H857	NT5DC2	NT5D2_HUMAN	5'-nucleotidase domain-containing protein 2 (EC 3.1.3.-)	520	60719
Q14764	MVP	MVP_HUMAN	Major vault protein (MVP) (Lung resistance-related protein)	893	99327
Q9H9V9	JMJD4	JMJD4_HUMAN	2-oxoglutarate and iron-dependent oxygenase JMJD4 (EC 1.14.11.-) (JmjC domain-containing protein 4) (Jumonji domain-containing protein 4) (Lysyl-hydroxylase JMJD4)	417	47425
Q9Y616	IRAK3	IRAK3_HUMAN	Interleukin-1 receptor-associated kinase 3 (IRAK-3) (IL-1 receptor-associated kinase M) (IRAK-M) (Inactive IL-1 receptor-associated kinase 3)	596	67767
P42574	CASP3	CASP3_HUMAN	Caspase-3 (CASP-3) (EC 3.4.22.56) (Apopain) (Cysteine protease CPP32) (CPP-32) (Protein Yama) (SREBP cleavage activity 1) (SCA-1) [Cleaved into: Caspase-3 subunit p17; Caspase-3 subunit p12]	277	31608
Q7L576	CYFIP1	CYFP1_HUMAN	Cytoplasmic FMR1-interacting protein 1 (Specifically Rac1-associated protein 1) (Sra-1) (p140sra-1)	1253	145182
Q8IVM0	CCDC50	CCD50_HUMAN	Coiled-coil domain-containing protein 50 (Protein Ymer)	306	35822
Q86UP0	CDH24	CAD24_HUMAN	Cadherin-24	819	87752
Q96ME1	FBXL18	FXL18_HUMAN	F-box/LRR-repeat protein 18 (F-box and leucine-rich repeat protein 18)	718	78919
Q9NW75	GPATCH2	GPTC2_HUMAN	G patch domain-containing protein 2	528	58944
Q15018	ABRAXAS2	ABRX2_HUMAN	BRISC complex subunit Abraxas 2 (Abraxas brother protein 1) (Protein FAM175B)	415	46901
Q567U6	CCDC93	CCD93_HUMAN	Coiled-coil domain-containing protein 93	631	73198
O15066	KIF3B	KIF3B_HUMAN	Kinesin-like protein KIF3B (HH0048) (Microtubule plus end-directed kinesin motor 3B) [Cleaved into: Kinesin-like protein KIF3B, N-terminally processed]	747	85125
A6NE02	BTBD17	BTBDH_HUMAN	BTB/POZ domain-containing protein 17 (Galectin-3-binding protein-like)	478	52471
P23508	MCC	CRCM_HUMAN	Colorectal mutant cancer protein (Protein MCC)	829	93027
Q9Y6D6	ARFGEF1	BIG1_HUMAN	Brefeldin A-inhibited guanine nucleotide-exchange protein 1 (Brefeldin A-inhibited GEP 1) (ADP-ribosylation factor guanine nucleotide-exchange factor 1) (p200 ARF guanine nucleotide exchange factor) (p200 ARF-GEP1)	1849	208767
Q8IXB1	DNAJC10	DJC10_HUMAN	DnaJ homolog subfamily C member 10 (EC 1.8.4.-) (Endoplasmic reticulum DNA J domain-containing protein 5) (ER-resident protein ERdj5) (ERdj5) (Macrothioredoxin) (MTHr)	793	91080
Q9NZ45	CISD1	CISD1_HUMAN	CDGSH iron-sulfur domain-containing protein 1 (Cysteine transaminase CISD1) (EC 2.6.1.3) (MitoNEET)	108	12199
P30040	ERP29	ERP29_HUMAN	Endoplasmic reticulum resident protein 29 (ERp29) (Endoplasmic reticulum resident protein 28) (ERp28) (Endoplasmic reticulum resident protein 31) (ERp31)	261	28993
Q16658	FSCN1	FSCN1_HUMAN	Fascin (55 kDa actin-bundling protein) (Singed-like protein) (p55)	493	54530
P49407	ARRB1	ARRB1_HUMAN	Beta-arrestin-1 (Arrestin beta-1) (Non-visual arrestin-2)	418	47066
Q9GZR5	ELOVL4	ELOV4_HUMAN	Very long chain fatty acid elongase 4 (EC 2.3.1.199) (3-keto acyl-CoA synthase ELOVL4) (ELOVL fatty acid elongase 4) (ELOVL FA elongase 4) (Elongation of very long chain fatty acids protein 4) (Very long chain 3-ketoacyl-CoA synthase 4) (Very long chain 3-oxoacyl-CoA synthase 4)	314	36829
P14854	COX6B1	CX6B1_HUMAN	Cytochrome c oxidase subunit 6B1 (Cytochrome c oxidase subunit VIb isoform 1) (COX VIb-1)	86	10192
P07954	FH	FUMH_HUMAN	Fumarate hydratase, mitochondrial (Fumarase) (HsFH) (EC 4.2.1.2)	510	54637
Q13868	EXOSC2	EXOS2_HUMAN	Exosome complex component RRP4 (Exosome component 2) (Ribosomal RNA-processing protein 4)	293	32789
Q9H6F5	CCDC86	CCD86_HUMAN	Coiled-coil domain-containing protein 86 (Cytokine-induced protein with coiled-coil domain)	360	40236
Q7Z2Z2	EFL1	EFL1_HUMAN	Elongation factor-like GTPase 1 (EC 3.6.5.-) (Elongation factor Tu GTP-binding domain-containing protein 1) (Elongation factor-like 1) (Protein FAM42A)	1120	125430
O15511	ARPC5	ARPC5_HUMAN	Actin-related protein 2/3 complex subunit 5 (Arp2/3 complex 16 kDa subunit) (p16-ARC)	151	16320
Q9UHN1	POLG2	DPOG2_HUMAN	DNA polymerase subunit gamma-2 (DNA polymerase gamma accessory 55 kDa subunit) (p55) (Mitochondrial DNA polymerase accessory subunit) (MtPolB) (PolG-beta)	485	54911
O14713	ITGB1BP1	ITBP1_HUMAN	Integrin beta-1-binding protein 1 (Integrin cytoplasmic domain-associated protein 1) (ICAP-1)	200	21782
Q9UNS2	COPS3	CSN3_HUMAN	COP9 signalosome complex subunit 3 (SGN3) (Signalosome subunit 3) (JAB1-containing signalosome subunit 3)	423	47873
Q12789	GTF3C1	TF3C1_HUMAN	General transcription factor 3C polypeptide 1 (TF3C-alpha) (TFIIIC box B-binding subunit) (Transcription factor IIIC 220 kDa subunit) (TFIIIC 220 kDa subunit) (TFIIIC220) (Transcription factor IIIC subunit alpha)	2109	238875
Q6UW63	POGLUT2	PLGT2_HUMAN	Protein O-glucosyltransferase 2 (EC 2.4.1.-) (Endoplasmic reticulum resident protein 58) (ER protein 58) (ERp58) (KDEL motif-containing protein 1) (Protein O-xylosyltransferase POGLUT2) (EC 2.4.2.-)	502	58043
Q8N6H7	ARFGAP2	ARFG2_HUMAN	ADP-ribosylation factor GTPase-activating protein 2 (ARF GAP 2) (GTPase-activating protein ZNF289) (Zinc finger protein 289)	521	56720
Q9H9A5	CNOT10	CNO10_HUMAN	CCR4-NOT transcription complex subunit 10	744	82310
Q496Y0	LONRF3	LONF3_HUMAN	LON peptidase N-terminal domain and RING finger protein 3 (RING finger protein 127)	759	84490
P10515	DLAT	ODP2_HUMAN	Dihydrolipoyllysine-residue acetyltransferase component of pyruvate dehydrogenase complex, mitochondrial (EC 2.3.1.12) (70 kDa mitochondrial autoantigen of primary biliary cirrhosis) (PBC) (Dihydrolipoamide acetyltransferase component of pyruvate dehydrogenase complex) (M2 antigen complex 70 kDa subunit) (Pyruvate dehydrogenase complex component E2) (PDC-E2) (PDCE2)	647	68997
Q9Y697	NFS1	NFS1_HUMAN	Cysteine desulfurase (EC 2.8.1.7)	457	50196
Q9H089	LSG1	LSG1_HUMAN	Large subunit GTPase 1 homolog (hLsg1) (EC 3.6.1.-)	658	75225
Q96BM9	ARL8A	ARL8A_HUMAN	ADP-ribosylation factor-like protein 8A (ADP-ribosylation factor-like protein 10B) (Novel small G protein indispensable for equal chromosome segregation 2)	186	21416
O43324	EEF1E1	MCA3_HUMAN	Eukaryotic translation elongation factor 1 epsilon-1 (Aminoacyl tRNA synthetase complex-interacting multifunctional protein 3) (Elongation factor p18) (Multisynthase complex auxiliary component p18)	174	19811
Q9BXW9	FANCD2	FACD2_HUMAN	Fanconi anemia group D2 protein (Protein FACD2)	1451	164128
Q12904	AIMP1	AIMP1_HUMAN	Aminoacyl tRNA synthase complex-interacting multifunctional protein 1 (Multisynthase complex auxiliary component p43) [Cleaved into: Endothelial monocyte-activating polypeptide 2 (EMAP-2) (Endothelial monocyte-activating polypeptide II) (EMAP-II) (Small inducible cytokine subfamily E member 1)]	312	34353
P51553	IDH3G	IDH3G_HUMAN	Isocitrate dehydrogenase [NAD] subunit gamma, mitochondrial (Isocitric dehydrogenase subunit gamma) (NAD(+)-specific ICDH subunit gamma)	393	42794
P39023	RPL3	RL3_HUMAN	Large ribosomal subunit protein uL3 (60S ribosomal protein L3) (HIV-1 TAR RNA-binding protein B) (TARBP-B)	403	46109
P18859	ATP5PF	ATP5J_HUMAN	ATP synthase peripheral stalk subunit F6, mitochondrial (ATPase subunit F6) (ATP synthase peripheral stalk subunit F6)	108	12588
Q9UBG0	MRC2	MRC2_HUMAN	C-type mannose receptor 2 (C-type lectin domain family 13 member E) (Endocytic receptor 180) (Macrophage mannose receptor 2) (Urokinase-type plasminogen activator receptor-associated protein) (UPAR-associated protein) (Urokinase receptor-associated protein) (CD antigen CD280)	1479	166674
P14866	HNRNPL	HNRPL_HUMAN	Heterogeneous nuclear ribonucleoprotein L (hnRNP L)	589	64133
Q53TN4	CYBRD1	CYBR1_HUMAN	Plasma membrane ascorbate-dependent reductase CYBRD1 (EC 7.2.1.3) (Cytochrome b reductase 1) (Duodenal cytochrome b) (Ferric-chelate reductase 3)	286	31641
Q9H501	ESF1	ESF1_HUMAN	ESF1 homolog (ABT1-associated protein)	851	98796
P47813	EIF1AX	IF1AX_HUMAN	Eukaryotic translation initiation factor 1A, X-chromosomal (eIF-1A X isoform) (eIF1A X isoform) (Eukaryotic translation initiation factor 4C) (eIF-4C)	144	16460
Q92902	HPS1	HPS1_HUMAN	BLOC-3 complex member HPS1 (Hermansky-Pudlak syndrome 1 protein)	700	79292
P46108	CRK	CRK_HUMAN	Adapter molecule crk (Proto-oncogene c-Crk) (p38)	304	33831
O60907	TBL1X	TBL1X_HUMAN	F-box-like/WD repeat-containing protein TBL1X (SMAP55) (Transducin beta-like protein 1X) (Transducin-beta-like protein 1, X-linked)	577	62496
Q12800	TFCP2	TFCP2_HUMAN	Alpha-globin transcription factor CP2 (SAA3 enhancer factor) (Transcription factor LSF)	502	57256
Q5XUX1	FBXW9	FBXW9_HUMAN	F-box/WD repeat-containing protein 9 (F-box and WD-40 domain-containing protein 9)	458	50760
P13646	KRT13	K1C13_HUMAN	Keratin, type I cytoskeletal 13 (Cytokeratin-13) (CK-13) (Keratin-13) (K13)	458	49588
P05937	CALB1	CALB1_HUMAN	Calbindin (Calbindin D28) (D-28K) (Vitamin D-dependent calcium-binding protein, avian-type)	261	30025
Q9H0P0	NT5C3A	5NT3A_HUMAN	Cytosolic 5'-nucleotidase 3A (EC 3.1.3.5) (7-methylguanosine phosphate-specific 5'-nucleotidase) (7-methylguanosine nucleotidase) (EC 3.1.3.91) (Cytosolic 5'-nucleotidase 3) (Cytosolic 5'-nucleotidase III) (cN-III) (Pyrimidine 5'-nucleotidase 1) (P5'N-1) (P5N-1) (PN-I) (Uridine 5'-monophosphate hydrolase 1) (p36)	336	37948
Q7L2J0	MEPCE	MEPCE_HUMAN	7SK snRNA methylphosphate capping enzyme (MePCE) (EC 2.1.1.-) (Bicoid-interacting protein 3 homolog) (Bin3 homolog)	689	74355
Q86UP2	KTN1	KTN1_HUMAN	Kinectin (CG-1 antigen) (Kinesin receptor)	1357	156275
Q9P2I0	CPSF2	CPSF2_HUMAN	Cleavage and polyadenylation specificity factor subunit 2 (Cleavage and polyadenylation specificity factor 100 kDa subunit) (CPSF 100 kDa subunit)	782	88487
Q9NPF5	DMAP1	DMAP1_HUMAN	DNA methyltransferase 1-associated protein 1 (DNMAP1) (DNMT1-associated protein 1)	467	52993
Q8N111	CEND1	CEND_HUMAN	Cell cycle exit and neuronal differentiation protein 1 (BM88 antigen)	149	14954
P49840	GSK3A	GSK3A_HUMAN	Glycogen synthase kinase-3 alpha (GSK-3 alpha) (EC 2.7.11.26) (Serine/threonine-protein kinase GSK3A) (EC 2.7.11.1)	483	50981
Q9H845	ACAD9	ACAD9_HUMAN	Complex I assembly factor ACAD9, mitochondrial (Acyl-CoA dehydrogenase family member 9) (ACAD-9) (EC 1.3.8.-)	621	68760
P00395	MT-CO1	COX1_HUMAN	Cytochrome c oxidase subunit 1 (EC 7.1.1.9) (Cytochrome c oxidase polypeptide I)	513	57041
Q7L311	ARMCX2	ARMX2_HUMAN	Armadillo repeat-containing X-linked protein 2 (ARM protein lost in epithelial cancers on chromosome X 2) (Protein ALEX2)	632	65683
Q9BS26	ERP44	ERP44_HUMAN	Endoplasmic reticulum resident protein 44 (ER protein 44) (ERp44) (Thioredoxin domain-containing protein 4)	406	46971
Q9BTV5	FSD1	FSD1_HUMAN	Fibronectin type III and SPRY domain-containing protein 1 (MID1-related protein 1) (Microtubule-associated protein GLFND)	496	55820
Q8IWJ2	GCC2	GCC2_HUMAN	GRIP and coiled-coil domain-containing protein 2 (185 kDa Golgi coiled-coil protein) (GCC185) (CLL-associated antigen KW-11) (CTCL tumor antigen se1-1) (Ran-binding protein 2-like 4) (RanBP2L4) (Renal carcinoma antigen NY-REN-53)	1684	195910
Q9H0U6	MRPL18	RM18_HUMAN	Large ribosomal subunit protein uL18m (39S ribosomal protein L18, mitochondrial) (L18mt) (MRP-L18)	180	20577
Q6UXH1	CRELD2	CREL2_HUMAN	Protein disulfide isomerase CRELD2 (EC 5.3.4.1) (Cysteine-rich with EGF-like domain protein 2)	353	38192
Q9NQT8	KIF13B	KI13B_HUMAN	Kinesin-like protein KIF13B (Kinesin-like protein GAKIN)	1826	202789
Q92696	RABGGTA	PGTA_HUMAN	Geranylgeranyl transferase type-2 subunit alpha (EC 2.5.1.60) (Geranylgeranyl transferase type II subunit alpha) (Rab geranyl-geranyltransferase subunit alpha) (Rab GG transferase alpha) (Rab GGTase alpha) (Rab geranylgeranyltransferase subunit alpha)	567	65072
O00273	DFFA	DFFA_HUMAN	DNA fragmentation factor subunit alpha (DNA fragmentation factor 45 kDa subunit) (DFF-45) (Inhibitor of CAD) (ICAD)	331	36522
O95343	SIX3	SIX3_HUMAN	Homeobox protein SIX3 (Sine oculis homeobox homolog 3)	332	35487
P42677	RPS27	RS27_HUMAN	Small ribosomal subunit protein eS27 (40S ribosomal protein S27) (Metallopan-stimulin 1) (MPS-1)	84	9461
P25705	ATP5F1A	ATPA_HUMAN	ATP synthase F(1) complex subunit alpha, mitochondrial (ATP synthase F1 subunit alpha)	553	59751
O75175	CNOT3	CNOT3_HUMAN	CCR4-NOT transcription complex subunit 3 (CCR4-associated factor 3) (Leukocyte receptor cluster member 2)	753	81872
Q9NWU1	OXSM	OXSM_HUMAN	3-oxoacyl-[acyl-carrier-protein] synthase, mitochondrial (EC 2.3.1.41) (Beta-ketoacyl-ACP synthase)	459	48843
Q6QNY1	BLOC1S2	BL1S2_HUMAN	Biogenesis of lysosome-related organelles complex 1 subunit 2 (BLOC-1 subunit 2) (Centrosome-associated protein)	142	15961
P55265	ADAR	DSRAD_HUMAN	Double-stranded RNA-specific adenosine deaminase (DRADA) (EC 3.5.4.37) (136 kDa double-stranded RNA-binding protein) (p136) (Interferon-inducible protein 4) (IFI-4) (K88DSRBP)	1226	136066
Q9NV96	TMEM30A	CC50A_HUMAN	Cell cycle control protein 50A (P4-ATPase flippase complex beta subunit TMEM30A) (Transmembrane protein 30A)	361	40684
Q9BPX1	HSD17B14	DHB14_HUMAN	L-fucose dehydrogenase (EC 1.1.1.122) (17-beta-hydroxysteroid dehydrogenase DHRS10) (Dehydrogenase/reductase SDR family member 10) (Retinal short-chain dehydrogenase/reductase retSDR3) (Short chain dehydrogenase/reductase family 47C member 1)	270	28317
Q96A65	EXOC4	EXOC4_HUMAN	Exocyst complex component 4 (Exocyst complex component Sec8)	974	110498
Q9H4G4	GLIPR2	GAPR1_HUMAN	Golgi-associated plant pathogenesis-related protein 1 (GAPR-1) (Golgi-associated PR-1 protein) (Glioma pathogenesis-related protein 2) (GliPR 2)	154	17218
Q15181	PPA1	IPYR_HUMAN	Inorganic pyrophosphatase (EC 3.6.1.1) (Pyrophosphate phospho-hydrolase) (PPase)	289	32660
Q3SXM5	HSDL1	HSDL1_HUMAN	Inactive hydroxysteroid dehydrogenase-like protein 1 (Short chain dehydrogenase/reductase family 12C member 3)	330	37002
Q9NZC3	GDE1	GDE1_HUMAN	Glycerophosphodiester phosphodiesterase 1 (Glycerophosphoinositol glycerophosphodiesterase GDE1) (EC 3.1.4.44) (Lysophospholipase D GDE1) (EC 3.1.4.-) (Membrane-interacting protein of RGS16) (RGS16-interacting membrane protein)	331	37718
Q96BI3	APH1A	APH1A_HUMAN	Gamma-secretase subunit APH-1A (APH-1a) (Aph-1alpha) (Presenilin-stabilization factor)	265	28996
Q9UJX3	ANAPC7	APC7_HUMAN	Anaphase-promoting complex subunit 7 (APC7) (Cyclosome subunit 7)	565	63133
P35611	ADD1	ADDA_HUMAN	Alpha-adducin (Erythrocyte adducin subunit alpha)	737	80955
Q14165	MLEC	MLEC_HUMAN	Malectin	292	32234
Q9UKU7	ACAD8	ACAD8_HUMAN	Isobutyryl-CoA dehydrogenase, mitochondrial (IBDH) (EC 1.3.8.5) (Activator-recruited cofactor 42 kDa component) (ARC42) (Acyl-CoA dehydrogenase family member 8) (ACAD-8)	415	45070
Q13042	CDC16	CDC16_HUMAN	Cell division cycle protein 16 homolog (Anaphase-promoting complex subunit 6) (APC6) (CDC16 homolog) (CDC16Hs) (Cyclosome subunit 6)	620	71656
Q99489	DDO	OXDD_HUMAN	D-aspartate oxidase (DASOX) (DASPO) (DDO) (EC 1.4.3.1)	341	37535
Q7Z5L9	IRF2BP2	I2BP2_HUMAN	Interferon regulatory factor 2-binding protein 2 (IRF-2-binding protein 2) (IRF-2BP2)	587	61025
Q9GZR7	DDX24	DDX24_HUMAN	ATP-dependent RNA helicase DDX24 (EC 3.6.4.13) (DEAD box protein 24)	859	96332
P45985	MAP2K4	MP2K4_HUMAN	Dual specificity mitogen-activated protein kinase kinase 4 (MAP kinase kinase 4) (MAPKK 4) (EC 2.7.12.2) (JNK-activating kinase 1) (MAPK/ERK kinase 4) (MEK 4) (SAPK/ERK kinase 1) (SEK1) (Stress-activated protein kinase kinase 1) (SAPK kinase 1) (SAPKK-1) (SAPKK1) (c-Jun N-terminal kinase kinase 1) (JNKK)	399	44288
Q9UH62	ARMCX3	ARMX3_HUMAN	Armadillo repeat-containing X-linked protein 3 (ARM protein lost in epithelial cancers on chromosome X 3) (Protein ALEX3)	379	42501
Q8TCZ2	CD99L2	C99L2_HUMAN	CD99 antigen-like protein 2 (MIC2-like protein 1) (CD antigen CD99)	262	27986
Q12797	ASPH	ASPH_HUMAN	Aspartyl/asparaginyl beta-hydroxylase (EC 1.14.11.16) (Aspartate beta-hydroxylase) (ASP beta-hydroxylase) (Peptide-aspartate beta-dioxygenase)	758	85863
Q15121	PEA15	PEA15_HUMAN	Astrocytic phosphoprotein PEA-15 (15 kDa phosphoprotein enriched in astrocytes) (Phosphoprotein enriched in diabetes) (PED)	130	15040
Q7Z7B0	FILIP1	FLIP1_HUMAN	Filamin-A-interacting protein 1 (FILIP)	1213	138109
Q9BYI3	HYCC1	HYCCI_HUMAN	Hyccin (Down-regulated by CTNNB1 protein A)	521	57625
Q96DV4	MRPL38	RM38_HUMAN	Large ribosomal subunit protein mL38 (39S ribosomal protein L38, mitochondrial) (L38mt) (MRP-L38)	380	44597
P16220	CREB1	CREB1_HUMAN	Cyclic AMP-responsive element-binding protein 1 (CREB-1) (cAMP-responsive element-binding protein 1)	327	35136
Q5VTJ3	KLHDC7A	KLD7A_HUMAN	Kelch domain-containing protein 7A	777	84479
Q96P47	AGAP3	AGAP3_HUMAN	Arf-GAP with GTPase, ANK repeat and PH domain-containing protein 3 (AGAP-3) (CRAM-associated GTPase) (CRAG) (Centaurin-gamma-3) (Cnt-g3) (MR1-interacting protein) (MRIP-1)	875	95044
P27144	AK4	KAD4_HUMAN	Adenylate kinase 4, mitochondrial (EC 2.7.4.4) (EC 2.7.4.6) (Adenylate kinase 3-like) (GTP:AMP phosphotransferase AK4)	223	25268
P17980	PSMC3	PRS6A_HUMAN	26S proteasome regulatory subunit 6A (26S proteasome AAA-ATPase subunit RPT5) (Proteasome 26S subunit ATPase 3) (Proteasome subunit P50) (Tat-binding protein 1) (TBP-1)	439	49204
P61221	ABCE1	ABCE1_HUMAN	ATP-binding cassette sub-family E member 1 (EC 3.6.5.-) (2'-5'-oligoadenylate-binding protein) (HuHP68) (RNase L inhibitor) (Ribonuclease 4 inhibitor) (RNS4I)	599	67314
Q92830	KAT2A	KAT2A_HUMAN	Histone acetyltransferase KAT2A (EC 2.3.1.48) (General control of amino acid synthesis protein 5-like 2) (Histone acetyltransferase GCN5) (hGCN5) (Histone glutaryltransferase KAT2A) (EC 2.3.1.-) (Histone succinyltransferase KAT2A) (EC 2.3.1.-) (Lysine acetyltransferase 2A) (STAF97)	837	93926
O94766	B3GAT3	B3GA3_HUMAN	Galactosylgalactosylxylosylprotein 3-beta-glucuronosyltransferase 3 (EC 2.4.1.135) (Beta-1,3-glucuronyltransferase 3) (Glucuronosyltransferase I) (GlcAT-I) (UDP-GlcUA:Gal beta-1,3-Gal-R glucuronyltransferase) (GlcUAT-I)	335	37122
Q9BSJ2	TUBGCP2	GCP2_HUMAN	Gamma-tubulin complex component 2 (GCP-2) (hGCP2) (Gamma-ring complex protein 103 kDa) (h103p) (hGrip103) (Spindle pole body protein Spc97 homolog) (hSpc97)	902	102534
Q53H47	SETMAR	SETMR_HUMAN	Histone-lysine N-methyltransferase SETMAR (SET domain and mariner transposase fusion protein) (Metnase) [Includes: Histone-lysine N-methyltransferase (EC 2.1.1.357); Transposon Hsmar1 transposase (EC 3.1.-.-)]	684	78034
O00291	HIP1	HIP1_HUMAN	Huntingtin-interacting protein 1 (HIP-1) (Huntingtin-interacting protein I) (HIP-I)	1037	116221
Q9Y5P4	CERT1	CERT_HUMAN	Ceramide transfer protein (hCERT) (Collagen type IV alpha-3-binding protein) (Goodpasture antigen-binding protein) (GPBP) (START domain-containing protein 11) (StARD11) (StAR-related lipid transfer protein 11)	624	70835
O00154	ACOT7	BACH_HUMAN	Cytosolic acyl coenzyme A thioester hydrolase (EC 3.1.2.2) (Acyl-CoA thioesterase 7) (Brain acyl-CoA hydrolase) (BACH) (hBACH) (CTE-IIa) (CTE-II) (Long chain acyl-CoA thioester hydrolase)	380	41796
Q7Z6Z7	HUWE1	HUWE1_HUMAN	E3 ubiquitin-protein ligase HUWE1 (EC 2.3.2.26) (ARF-binding protein 1) (ARF-BP1) (HECT, UBA and WWE domain-containing protein 1) (HECT-type E3 ubiquitin transferase HUWE1) (Homologous to E6AP carboxyl terminus homologous protein 9) (HectH9) (Large structure of UREB1) (LASU1) (Mcl-1 ubiquitin ligase E3) (Mule) (Upstream regulatory element-binding protein 1) (URE-B1) (URE-binding protein 1)	4374	481891
Q7L266	ASRGL1	ASGL1_HUMAN	Isoaspartyl peptidase/L-asparaginase (EC 3.4.19.5) (EC 3.5.1.1) (Asparaginase-like protein 1) (Beta-aspartyl-peptidase) (Isoaspartyl dipeptidase) (L-asparagine amidohydrolase) [Cleaved into: Isoaspartyl peptidase/L-asparaginase alpha chain; Isoaspartyl peptidase/L-asparaginase beta chain]	308	32055
P19174	PLCG1	PLCG1_HUMAN	1-phosphatidylinositol 4,5-bisphosphate phosphodiesterase gamma-1 (EC 3.1.4.11) (PLC-148) (Phosphoinositide phospholipase C-gamma-1) (Phospholipase C-II) (PLC-II) (Phospholipase C-gamma-1) (PLC-gamma-1)	1290	148532
O60513	B4GALT4	B4GT4_HUMAN	Beta-1,4-galactosyltransferase 4 (Beta-1,4-GalTase 4) (Beta4Gal-T4) (b4Gal-T4) (EC 2.4.1.-) (Beta-N-acetylglucosaminyl-glycolipid beta-1,4-galactosyltransferase) (Lactotriaosylceramide beta-1,4-galactosyltransferase) (EC 2.4.1.275) (N-acetyllactosamine synthase) (EC 2.4.1.90) (Nal synthase) (UDP-Gal:beta-GlcNAc beta-1,4-galactosyltransferase 4) (UDP-galactose:beta-N-acetylglucosamine beta-1,4-gal…	344	40041
Q12841	FSTL1	FSTL1_HUMAN	Follistatin-related protein 1 (Follistatin-like protein 1)	308	34986
O15514	POLR2D	RPB4_HUMAN	DNA-directed RNA polymerase II subunit RPB4 (RNA polymerase II subunit B4) (DNA-directed RNA polymerase II subunit D) (RNA polymerase II 16 kDa subunit) (RPB16)	142	16311
O14618	CCS	CCS_HUMAN	Copper chaperone for superoxide dismutase (Superoxide dismutase copper chaperone)	274	29041
P43246	MSH2	MSH2_HUMAN	DNA mismatch repair protein Msh2 (hMSH2) (MutS protein homolog 2)	934	104743
Q04609	FOLH1	FOLH1_HUMAN	Glutamate carboxypeptidase 2 (EC 3.4.17.21) (Cell growth-inhibiting gene 27 protein) (Folate hydrolase 1) (Folylpoly-gamma-glutamate carboxypeptidase) (FGCP) (Glutamate carboxypeptidase II) (GCPII) (Membrane glutamate carboxypeptidase) (mGCP) (N-acetylated-alpha-linked acidic dipeptidase I) (NAALADase I) (Prostate-specific membrane antigen) (PSM) (PSMA) (Pteroylpoly-gamma-glutamate carboxypeptida…	750	84331
P49959	MRE11	MRE11_HUMAN	Double-strand break repair protein MRE11 (EC 3.1.-.-) (Meiotic recombination 11 homolog 1) (MRE11 homolog 1) (Meiotic recombination 11 homolog A) (MRE11 homolog A)	708	80593
Q8N6N7	ACBD7	ACBD7_HUMAN	Acyl-CoA-binding domain-containing protein 7	88	9790
P82650	MRPS22	RT22_HUMAN	Small ribosomal subunit protein mS22 (28S ribosomal protein S22, mitochondrial) (MRP-S22) (S22mt)	360	41280
P13473	LAMP2	LAMP2_HUMAN	Lysosome-associated membrane glycoprotein 2 (LAMP-2) (Lysosome-associated membrane protein 2) (CD107 antigen-like family member B) (LGP-96) (CD antigen CD107b)	410	44961
O75531	BANF1	BAF_HUMAN	Barrier-to-autointegration factor (Breakpoint cluster region protein 1) [Cleaved into: Barrier-to-autointegration factor, N-terminally processed]	89	10059
P29218	IMPA1	IMPA1_HUMAN	Inositol monophosphatase 1 (IMP 1) (IMPase 1) (EC 3.1.3.25) (D-galactose 1-phosphate phosphatase) (EC 3.1.3.94) (Inositol-1(or 4)-monophosphatase 1) (Lithium-sensitive myo-inositol monophosphatase A1)	277	30189
O60282	KIF5C	KIF5C_HUMAN	Kinesin heavy chain isoform 5C (EC 3.6.4.-) (Kinesin heavy chain neuron-specific 2) (Kinesin-1)	957	109495
Q16740	CLPP	CLPP_HUMAN	ATP-dependent Clp protease proteolytic subunit, mitochondrial (EC 3.4.21.92) (Caseinolytic mitochondrial matrix peptidase proteolytic subunit) (Endopeptidase Clp)	277	30180
Q16630	CPSF6	CPSF6_HUMAN	Cleavage and polyadenylation specificity factor subunit 6 (Cleavage and polyadenylation specificity factor 68 kDa subunit) (CPSF 68 kDa subunit) (Cleavage factor Im complex 68 kDa subunit) (CFIm68) (Pre-mRNA cleavage factor Im 68 kDa subunit) (Protein HPBRII-4/7)	551	59210
Q9UHD1	CHORDC1	CHRD1_HUMAN	Cysteine and histidine-rich domain-containing protein 1 (CHORD domain-containing protein 1) (CHORD-containing protein 1) (CHP-1) (Protein morgana)	332	37490
Q7Z7K6	CENPV	CENPV_HUMAN	Centromere protein V (CENP-V) (Nuclear protein p30) (Proline-rich protein 6)	275	29946
P05423	POLR3D	RPC4_HUMAN	DNA-directed RNA polymerase III subunit RPC4 (RNA polymerase III subunit C4) (DNA-directed RNA polymerase III subunit D) (Protein BN51) (RNA polymerase III 47 kDa subunit) (RPC53 homolog)	398	44396
Q99808	SLC29A1	S29A1_HUMAN	Equilibrative nucleoside transporter 1 (hENT1) (Equilibrative nitrobenzylmercaptopurine riboside-sensitive nucleoside transporter) (Equilibrative NBMPR-sensitive nucleoside transporter) (es nucleoside transporter) (Nucleoside transporter, es-type) (Solute carrier family 29 member 1)	456	50219
O43809	NUDT21	CPSF5_HUMAN	Cleavage and polyadenylation specificity factor subunit 5 (Cleavage and polyadenylation specificity factor 25 kDa subunit) (CPSF 25 kDa subunit) (Cleavage factor Im complex 25 kDa subunit) (CFIm25) (Nucleoside diphosphate-linked moiety X motif 21) (Nudix motif 21) (Nudix hydrolase 21) (Pre-mRNA cleavage factor Im 68 kDa subunit)	227	26227
Q9BTT0	ANP32E	AN32E_HUMAN	Acidic leucine-rich nuclear phosphoprotein 32 family member E (LANP-like protein) (LANP-L)	268	30692
P16152	CBR1	CBR1_HUMAN	Carbonyl reductase [NADPH] 1 (EC 1.1.1.184) (15-hydroxyprostaglandin dehydrogenase [NADP(+)]) (EC 1.1.1.196, EC 1.1.1.197) (20-beta-hydroxysteroid dehydrogenase) (Alcohol dehydrogenase [NAD(P)+] CBR1) (EC 1.1.1.71) (NADPH-dependent carbonyl reductase 1) (Prostaglandin 9-ketoreductase) (PG-9-KR) (Prostaglandin-E(2) 9-reductase) (EC 1.1.1.189) (Short chain dehydrogenase/reductase family 21C member …	277	30375
Q9UHC7	MKRN1	MKRN1_HUMAN	E3 ubiquitin-protein ligase makorin-1 (EC 2.3.2.27) (RING finger protein 61) (RING-type E3 ubiquitin transferase makorin-1)	482	53349
Q5TEC6	H3-7	H37_HUMAN	Histone H3-7	136	15430
P47902	CDX1	CDX1_HUMAN	Homeobox protein CDX-1 (Caudal-type homeobox protein 1)	265	28138
Q6ZUX7	LHFPL2	LHPL2_HUMAN	LHFPL tetraspan subfamily member 2 protein (Lipoma HMGIC fusion partner-like 2 protein)	228	24486
Q01433	AMPD2	AMPD2_HUMAN	AMP deaminase 2 (EC 3.5.4.6) (AMP deaminase isoform L)	825	94890
Q7Z4W1	DCXR	DCXR_HUMAN	L-xylulose reductase (XR) (EC 1.1.1.10) (Carbonyl reductase II) (Dicarbonyl/L-xylulose reductase) (Kidney dicarbonyl reductase) (kiDCR) (Short chain dehydrogenase/reductase family 20C member 1) (Sperm surface protein P34H)	244	25913
P08069	IGF1R	IGF1R_HUMAN	Insulin-like growth factor 1 receptor (EC 2.7.10.1) (Insulin-like growth factor I receptor) (IGF-I receptor) (CD antigen CD221) [Cleaved into: Insulin-like growth factor 1 receptor alpha chain; Insulin-like growth factor 1 receptor beta chain]	1367	154793
P19526	FUT1	FUT1_HUMAN	Galactoside alpha-(1,2)-fucosyltransferase 1 (Alpha(1,2)FT 1) (Blood group H alpha 2-fucosyltransferase) (Fucosyltransferase 1) (GDP-L-fucose:beta-D-galactoside 2-alpha-L-fucosyltransferase 1) (Type 1 galactoside alpha-(1,2)-fucosyltransferase FUT1) (EC 2.4.1.69) (Type 2 galactoside alpha-(1,2)-fucosyltransferase FUT1) (EC 2.4.1.344)	365	41251
Q8WXX5	DNAJC9	DNJC9_HUMAN	DnaJ homolog subfamily C member 9 (HDJC9) (DnaJ protein SB73)	260	29910
Q6DD88	ATL3	ATLA3_HUMAN	Atlastin-3 (EC 3.6.5.-)	541	60542
P55060	CSE1L	XPO2_HUMAN	Exportin-2 (Exp2) (Cellular apoptosis susceptibility protein) (Chromosome segregation 1-like protein) (Importin-alpha re-exporter)	971	110417
P42785	PRCP	PCP_HUMAN	Lysosomal Pro-X carboxypeptidase (EC 3.4.16.2) (Angiotensinase C) (Lysosomal carboxypeptidase C) (Proline carboxypeptidase) (Prolylcarboxypeptidase) (PRCP)	496	55800
Q9NT99	LRRC4B	LRC4B_HUMAN	Leucine-rich repeat-containing protein 4B (Netrin-G3 ligand) (NGL-3)	713	76434
P34931	HSPA1L	HS71L_HUMAN	Heat shock 70 kDa protein 1-like (Heat shock 70 kDa protein 1L) (Heat shock 70 kDa protein 1-Hom) (HSP70-Hom) (Heat shock protein family A member 1L)	641	70375
P14923	JUP	PLAK_HUMAN	Junction plakoglobin (Catenin gamma) (Desmoplakin III) (Desmoplakin-3)	745	81745
P51114	FXR1	FXR1_HUMAN	RNA-binding protein FXR1 (FMR1 autosomal homolog 1) (hFXR1p)	621	69721
P18124	RPL7	RL7_HUMAN	Large ribosomal subunit protein uL30 (60S ribosomal protein L7)	248	29226
Q13367	AP3B2	AP3B2_HUMAN	AP-3 complex subunit beta-2 (Adaptor protein complex AP-3 subunit beta-2) (Adaptor-related protein complex 3 subunit beta-2) (Beta-3B-adaptin) (Clathrin assembly protein complex 3 beta-2 large chain) (Neuron-specific vesicle coat protein beta-NAP)	1082	119059
O95235	KIF20A	KI20A_HUMAN	Kinesin-like protein KIF20A (GG10_2) (Mitotic kinesin-like protein 2) (MKlp2) (Rab6-interacting kinesin-like protein) (Rabkinesin-6)	890	100278
O60826	CCDC22	CCD22_HUMAN	Coiled-coil domain-containing protein 22	627	70756
Q9Y6N6	LAMC3	LAMC3_HUMAN	Laminin subunit gamma-3 (Laminin-12 subunit gamma) (Laminin-14 subunit gamma) (Laminin-15 subunit gamma)	1575	171227
Q9BQ39	DDX50	DDX50_HUMAN	ATP-dependent RNA helicase DDX50 (EC 3.6.4.13) (DEAD box protein 50) (Gu-beta) (Nucleolar protein Gu2)	737	82565
Q9NUQ8	ABCF3	ABCF3_HUMAN	ATP-binding cassette sub-family F member 3	709	79745
Q96PY5	FMNL2	FMNL2_HUMAN	Formin-like protein 2 (Formin homology 2 domain-containing protein 2)	1086	123321
Q68CZ6	HAUS3	HAUS3_HUMAN	HAUS augmin-like complex subunit 3	603	69650
P35527	KRT9	K1C9_HUMAN	Keratin, type I cytoskeletal 9 (Cytokeratin-9) (CK-9) (Keratin-9) (K9)	623	62064
Q9UBB4	ATXN10	ATX10_HUMAN	Ataxin-10 (Brain protein E46 homolog) (Spinocerebellar ataxia type 10 protein)	475	53489
Q96M02	C10orf90	CJ090_HUMAN	(E2-independent) E3 ubiquitin-conjugating enzyme FATS (EC 2.3.2.-) (Centrosomal protein C10orf90) (E2/E3 hybrid ubiquitin-protein ligase FATS) (Fragile-site associated tumor suppressor homolog) (FATS)	699	77910
Q9UP83	COG5	COG5_HUMAN	Conserved oligomeric Golgi complex subunit 5 (COG complex subunit 5) (13S Golgi transport complex 90 kDa subunit) (GTC-90) (Component of oligomeric Golgi complex 5) (Golgi transport complex 1)	860	94901
Q15008	PSMD6	PSMD6_HUMAN	26S proteasome non-ATPase regulatory subunit 6 (26S proteasome regulatory subunit RPN7) (26S proteasome regulatory subunit S10) (Breast cancer-associated protein SGA-113M) (Phosphonoformate immuno-associated protein 4) (Proteasome regulatory particle subunit p44S10) (p42A)	389	45531
O75443	TECTA	TECTA_HUMAN	Alpha-tectorin	2155	239527
Q16204	CCDC6	CCDC6_HUMAN	Coiled-coil domain-containing protein 6 (Papillary thyroid carcinoma-encoded protein) (Protein H4)	474	53291
Q8TEQ6	GEMIN5	GEMI5_HUMAN	Gem-associated protein 5 (Gemin5)	1508	168589
Q9NXR8	ING3	ING3_HUMAN	Inhibitor of growth protein 3 (p47ING3)	418	46743
P49841	GSK3B	GSK3B_HUMAN	Glycogen synthase kinase-3 beta (GSK-3 beta) (EC 2.7.11.26) (Serine/threonine-protein kinase GSK3B) (EC 2.7.11.1)	420	46744
P25325	MPST	THTM_HUMAN	3-mercaptopyruvate sulfurtransferase (MST) (EC 2.8.1.2)	297	33178
Q9Y2V2	CARHSP1	CHSP1_HUMAN	Calcium-regulated heat-stable protein 1 (Calcium-regulated heat-stable protein of 24 kDa) (CRHSP-24)	147	15892
Q9ULI4	KIF26A	KI26A_HUMAN	Kinesin-like protein KIF26A	1882	194590
Q06033	ITIH3	ITIH3_HUMAN	Inter-alpha-trypsin inhibitor heavy chain H3 (ITI heavy chain H3) (ITI-HC3) (Inter-alpha-inhibitor heavy chain 3) (Serum-derived hyaluronan-associated protein) (SHAP)	890	99849
Q9BSQ5	CCM2	CCM2_HUMAN	Cerebral cavernous malformations 2 protein (Malcavernin)	444	48837
Q9Y376	CAB39	CAB39_HUMAN	Calcium-binding protein 39 (MO25alpha) (Protein Mo25)	341	39869
P78536	ADAM17	ADA17_HUMAN	Disintegrin and metalloproteinase domain-containing protein 17 (ADAM 17) (EC 3.4.24.86) (Snake venom-like protease) (TNF-alpha convertase) (TNF-alpha-converting enzyme) (CD antigen CD156b)	824	93021
Q1MSJ5	CSPP1	CSPP1_HUMAN	Centrosome and spindle pole-associated protein 1	1256	145522
P31321	PRKAR1B	KAP1_HUMAN	cAMP-dependent protein kinase type I-beta regulatory subunit	381	43073
Q8IZP0	ABI1	ABI1_HUMAN	Abl interactor 1 (Abelson interactor 1) (Abi-1) (Abl-binding protein 4) (AblBP4) (Eps8 SH3 domain-binding protein) (Eps8-binding protein) (Nap1-binding protein) (Nap1BP) (Spectrin SH3 domain-binding protein 1) (e3B1)	508	55081
P17301	ITGA2	ITA2_HUMAN	Integrin alpha-2 (CD49 antigen-like family member B) (Collagen receptor) (Platelet membrane glycoprotein Ia) (GPIa) (VLA-2 subunit alpha) (CD antigen CD49b)	1181	129296
P42126	ECI1	ECI1_HUMAN	Enoyl-CoA delta isomerase 1, mitochondrial (EC 5.3.3.8) (3,2-trans-enoyl-CoA isomerase) (Delta(3),Delta(2)-enoyl-CoA isomerase) (D3,D2-enoyl-CoA isomerase) (Dodecenoyl-CoA isomerase)	302	32816
O15371	EIF3D	EIF3D_HUMAN	Eukaryotic translation initiation factor 3 subunit D (eIF3d) (Eukaryotic translation initiation factor 3 subunit 7) (eIF-3-zeta) (eIF3 p66)	548	63973
P48729	CSNK1A1	KC1A_HUMAN	Casein kinase I isoform alpha (CKI-alpha) (EC 2.7.11.1) (CK1)	337	38915
P24534	EEF1B2	EF1B_HUMAN	Elongation factor 1-beta (EF-1-beta)	225	24764
Q13155	AIMP2	AIMP2_HUMAN	Aminoacyl tRNA synthase complex-interacting multifunctional protein 2 (Multisynthase complex auxiliary component p38) (Protein JTV-1)	320	35349
P68104	EEF1A1	EF1A1_HUMAN	Elongation factor 1-alpha 1 (EF-1-alpha-1) (EC 3.6.5.-) (Elongation factor Tu) (EF-Tu) (Eukaryotic elongation factor 1 A-1) (eEF1A-1) (Leukocyte receptor cluster member 7)	462	50141
Q9BUN5	CCDC28B	CC28B_HUMAN	Coiled-coil domain-containing protein 28B	200	22037
Q53T59	HS1BP3	H1BP3_HUMAN	HCLS1-binding protein 3 (HS1-binding protein 3) (HSP1BP-3)	392	42780
O95342	ABCB11	ABCBB_HUMAN	Bile salt export pump (EC 7.6.2.-) (ATP-binding cassette sub-family B member 11)	1321	146407
Q9UBQ5	EIF3K	EIF3K_HUMAN	Eukaryotic translation initiation factor 3 subunit K (eIF3k) (Eukaryotic translation initiation factor 3 subunit 12) (Muscle-specific gene M9 protein) (PLAC-24) (eIF-3 p25) (eIF-3 p28)	218	25060
Q14103	HNRNPD	HNRPD_HUMAN	Heterogeneous nuclear ribonucleoprotein D0 (hnRNP D0) (AU-rich element RNA-binding protein 1)	355	38434
Q8TAE8	GADD45GIP1	G45IP_HUMAN	Large ribosomal subunit protein mL64 (39S ribosomal protein L59, mitochondrial) (MRP-L59) (CKII beta-associating protein) (CR6-interacting factor 1) (CRIF1) (Growth arrest and DNA damage-inducible proteins-interacting protein 1) (Papillomavirus L2-interacting nuclear protein 1) (PLINP) (PLINP-1) (p53-responsive gene 6 protein)	222	25384
Q96CT7	CCDC124	CC124_HUMAN	Coiled-coil domain-containing protein 124	223	25835
Q96HY6	DDRGK1	DDRGK_HUMAN	DDRGK domain-containing protein 1 (Dashurin) (UFM1-binding and PCI domain-containing protein 1)	314	35611
Q02556	IRF8	IRF8_HUMAN	Interferon regulatory factor 8 (IRF-8) (Interferon consensus sequence-binding protein) (H-ICSBP) (ICSBP)	426	48356
P62081	RPS7	RS7_HUMAN	Small ribosomal subunit protein eS7 (40S ribosomal protein S7)	194	22127
P23396	RPS3	RS3_HUMAN	Small ribosomal subunit protein uS3 (40S ribosomal protein S3) (EC 4.2.99.18)	243	26688
Q9Y2L1	DIS3	RRP44_HUMAN	Exosome complex exonuclease RRP44 (EC 3.1.13.-) (EC 3.1.26.-) (Protein DIS3 homolog) (Ribosomal RNA-processing protein 44)	958	109003
Q6NUK1	SLC25A24	SCMC1_HUMAN	Mitochondrial adenyl nucleotide antiporter SLC25A24 (Mitochondrial ATP-Mg/Pi carrier protein 1) (Mitochondrial Ca(2+)-dependent solute carrier protein 1) (Short calcium-binding mitochondrial carrier protein 1) (SCaMC-1) (Solute carrier family 25 member 24)	477	53354
Q96KP4	CNDP2	CNDP2_HUMAN	Cytosolic non-specific dipeptidase (EC 3.4.13.18) (CNDP dipeptidase 2) (Glutamate carboxypeptidase-like protein 1) (Peptidase A) (Threonyl dipeptidase)	475	52878
P52294	KPNA1	IMA5_HUMAN	Importin subunit alpha-5 (Karyopherin subunit alpha-1) (Nucleoprotein interactor 1) (NPI-1) (RAG cohort protein 2) (SRP1-beta) [Cleaved into: Importin subunit alpha-5, N-terminally processed]	538	60222
P11586	MTHFD1	C1TC_HUMAN	C-1-tetrahydrofolate synthase, cytoplasmic (C1-THF synthase) (Epididymis secretory sperm binding protein) [Cleaved into: C-1-tetrahydrofolate synthase, cytoplasmic, N-terminally processed] [Includes: Methylenetetrahydrofolate dehydrogenase (EC 1.5.1.5); Methenyltetrahydrofolate cyclohydrolase (EC 3.5.4.9); Formyltetrahydrofolate synthetase (EC 6.3.4.3)]	935	101531
P28288	ABCD3	ABCD3_HUMAN	ATP-binding cassette sub-family D member 3 (EC 3.1.2.-) (EC 7.6.2.-) (70 kDa peroxisomal membrane protein) (PMP70)	659	75476
Q6AI08	HEATR6	HEAT6_HUMAN	HEAT repeat-containing protein 6 (Amplified in breast cancer protein 1)	1181	128781
P35520	CBS	CBS_HUMAN	Cystathionine beta-synthase (EC 4.2.1.22) (Beta-thionase) (Serine sulfhydrase)	551	60587
Q8TEX9	IPO4	IPO4_HUMAN	Importin-4 (Imp4) (Importin-4b) (Imp4b) (Ran-binding protein 4) (RanBP4)	1081	118715
P51948	MNAT1	MAT1_HUMAN	CDK-activating kinase assembly factor MAT1 (CDK7/cyclin-H assembly factor) (Cyclin-G1-interacting protein) (Menage a trois) (RING finger protein 66) (RING finger protein MAT1) (p35) (p36)	309	35823
Q8NEU8	APPL2	DP13B_HUMAN	DCC-interacting protein 13-beta (Dip13-beta) (Adapter protein containing PH domain, PTB domain and leucine zipper motif 2)	664	74493
L0R819	ASDURF	ASURF_HUMAN	ASNSD1 upstream open reading frame protein (ASNSD1 small/short open reading frame-encoded polypeptide) (ASNSD1-SEP)	96	11250
Q08722	CD47	CD47_HUMAN	Leukocyte surface antigen CD47 (Antigenic surface determinant protein OA3) (Integrin-associated protein) (IAP) (Protein MER6) (CD antigen CD47)	323	35214
A6NFH5	FABP12	FBP12_HUMAN	Fatty acid-binding protein 12	140	15565
Q4VXA5	KHDC1	KHDC1_HUMAN	KH homology domain-containing protein 1	237	27160
Q9BQI3	EIF2AK1	E2AK1_HUMAN	Eukaryotic translation initiation factor 2-alpha kinase 1 (EC 2.7.11.1) (Heme-controlled repressor) (HCR) (Heme-regulated eukaryotic initiation factor eIF-2-alpha kinase) (Heme-regulated inhibitor) (hHRI) (Hemin-sensitive initiation factor 2-alpha kinase)	630	71106
Q9P0M6	MACROH2A2	H2AW_HUMAN	Core histone macro-H2A.2 (Histone macroH2A2) (mH2A2)	372	40058
P04040	CAT	CATA_HUMAN	Catalase (EC 1.11.1.6)	527	59756
P28845	HSD11B1	DHI1_HUMAN	11-beta-hydroxysteroid dehydrogenase 1 (11-DH) (11-beta-HSD1) (EC 1.1.1.146) (7-oxosteroid reductase) (EC 1.1.1.201) (Corticosteroid 11-beta-dehydrogenase isozyme 1) (Short chain dehydrogenase/reductase family 26C member 1)	292	32401
Q5T9A4	ATAD3B	ATD3B_HUMAN	ATPase family AAA domain-containing protein 3B (AAA-TOB3)	648	72573
P13804	ETFA	ETFA_HUMAN	Electron transfer flavoprotein subunit alpha, mitochondrial (Alpha-ETF)	333	35080
Q14677	CLINT1	EPN4_HUMAN	Clathrin interactor 1 (Clathrin-interacting protein localized in the trans-Golgi region) (Clint) (Enthoprotin) (Epsin-4) (Epsin-related protein) (EpsinR)	625	68259
Q8NBU5	ATAD1	ATAD1_HUMAN	Outer mitochondrial transmembrane helix translocase (EC 7.4.2.-) (ATPase family AAA domain-containing protein 1) (hATAD1) (Thorase)	361	40744
O43524	FOXO3	FOXO3_HUMAN	Forkhead box protein O3 (AF6q21 protein) (Forkhead in rhabdomyosarcoma-like 1)	673	71277
O43303	CCP110	CP110_HUMAN	Centriolar coiled-coil protein of 110 kDa (Centrosomal protein of 110 kDa) (CP110) (Cep110)	1012	113424
O60271	SPAG9	JIP4_HUMAN	C-Jun-amino-terminal kinase-interacting protein 4 (JIP-4) (JNK-interacting protein 4) (Cancer/testis antigen 89) (CT89) (Human lung cancer oncogene 6 protein) (HLC-6) (JNK-associated leucine-zipper protein) (JLP) (Mitogen-activated protein kinase 8-interacting protein 4) (Proliferation-inducing protein 6) (Protein highly expressed in testis) (PHET) (Sperm surface protein) (Sperm-associated antige…	1321	146205
Q9UFC0	LRWD1	LRWD1_HUMAN	Leucine-rich repeat and WD repeat-containing protein 1 (Centromere protein 33) (CENP-33) (Origin recognition complex-associated protein) (ORC-associated protein) (ORCA)	647	70861
P09417	QDPR	DHPR_HUMAN	Dihydropteridine reductase (EC 1.5.1.34) (HDHPR) (Quinoid dihydropteridine reductase) (Short chain dehydrogenase/reductase family 33C member 1)	244	25790
Q9H0F7	ARL6	ARL6_HUMAN	ADP-ribosylation factor-like protein 6 (Bardet-Biedl syndrome 3 protein)	186	21097
Q15768	EFNB3	EFNB3_HUMAN	Ephrin-B3 (EPH-related receptor transmembrane ligand ELK-L3) (EPH-related receptor tyrosine kinase ligand 8) (LERK-8)	340	35835
Q8IUR7	ARMC8	ARMC8_HUMAN	Armadillo repeat-containing protein 8	673	75509
Q9NY43	BARHL2	BARH2_HUMAN	BarH-like 2 homeobox protein	387	41981
Q9Y2T2	AP3M1	AP3M1_HUMAN	AP-3 complex subunit mu-1 (AP-3 adaptor complex mu3A subunit) (Adaptor-related protein complex 3 subunit mu-1) (Mu-adaptin 3A) (Mu3A-adaptin)	418	46939
Q9Y394	DHRS7	DHRS7_HUMAN	Dehydrogenase/reductase SDR family member 7 (EC 1.1.1.-) (Retinal short-chain dehydrogenase/reductase 4) (retSDR4) (Short chain dehydrogenase/reductase family 34C member 1) (Protein SDR34C1)	339	38299
Q99613	EIF3C	EIF3C_HUMAN	Eukaryotic translation initiation factor 3 subunit C (eIF3c) (Eukaryotic translation initiation factor 3 subunit 8) (eIF3 p110)	913	105344
Q7L2H7	EIF3M	EIF3M_HUMAN	Eukaryotic translation initiation factor 3 subunit M (eIF3m) (Fetal lung protein B5) (hFL-B5) (PCI domain-containing protein 1)	374	42503
O00139	KIF2A	KIF2A_HUMAN	Kinesin-like protein KIF2A (Kinesin-2) (hK2)	706	79955
Q13405	MRPL49	RM49_HUMAN	Large ribosomal subunit protein mL49 (39S ribosomal protein L49, mitochondrial) (L49mt) (MRP-L49) (Neighbor of FAU) (NOF) (Protein NOF1)	166	19198
Q00537	CDK17	CDK17_HUMAN	Cyclin-dependent kinase 17 (EC 2.7.11.22) (Cell division protein kinase 17) (PCTAIRE-motif protein kinase 2) (Serine/threonine-protein kinase PCTAIRE-2)	523	59582
Q6P161	MRPL54	RM54_HUMAN	Large ribosomal subunit protein mL54 (39S ribosomal protein L54, mitochondrial) (L54mt) (MRP-L54)	138	15819
P62891	RPL39	RL39_HUMAN	Large ribosomal subunit protein eL39 (60S ribosomal protein L39)	51	6407
A6NHC0	CAPN8	CAN8_HUMAN	Calpain-8 (EC 3.4.22.53) (New calpain 2) (nCL-2) (Stomach-specific M-type calpain)	703	79144
Q5BKZ1	ZNF326	ZN326_HUMAN	DBIRD complex subunit ZNF326 (Zinc finger protein 326) (Zinc finger protein interacting with mRNPs and DBC1)	582	65654
Q13347	EIF3I	EIF3I_HUMAN	Eukaryotic translation initiation factor 3 subunit I (eIF3i) (Eukaryotic translation initiation factor 3 subunit 2) (TGF-beta receptor-interacting protein 1) (TRIP-1) (eIF-3-beta) (eIF3 p36)	325	36502
Q9NPE3	NOP10	NOP10_HUMAN	H/ACA ribonucleoprotein complex subunit 3 (Nucleolar protein 10) (Nucleolar protein family A member 3) (snoRNP protein NOP10)	64	7706
Q9Y3E2	BOLA1	BOLA1_HUMAN	BolA-like protein 1 (hBolA)	137	14289
P12235	SLC25A4	ADT1_HUMAN	ADP/ATP translocase 1 (ADP,ATP carrier protein 1) (ADP,ATP carrier protein, heart/skeletal muscle isoform T1) (Adenine nucleotide translocator 1) (ANT 1) (Solute carrier family 25 member 4)	298	33064
Q7Z4V5	HDGFL2	HDGR2_HUMAN	Hepatoma-derived growth factor-related protein 2 (HDGF-related protein 2) (HRP-2) (Hepatoma-derived growth factor 2) (HDGF-2)	671	74317
P36776	LONP1	LONM_HUMAN	Lon protease homolog, mitochondrial (EC 3.4.21.53) (LONHs) (Lon protease-like protein) (LONP) (Mitochondrial ATP-dependent protease Lon) (Serine protease 15)	959	106489
P07098	LIPF	LIPF_HUMAN	Gastric triacylglycerol lipase (GL) (Gastric lipase) (EC 3.1.1.3)	398	45238
Q9Y6I3	EPN1	EPN1_HUMAN	Epsin-1 (EH domain-binding mitotic phosphoprotein) (EPS-15-interacting protein 1)	576	60293
P46736	BRCC3	BRCC3_HUMAN	Lys-63-specific deubiquitinase BRCC36 (EC 3.4.19.-) (BRCA1-A complex subunit BRCC36) (BRCA1/BRCA2-containing complex subunit 3) (BRCA1/BRCA2-containing complex subunit 36) (BRISC complex subunit BRCC36)	316	36072
Q96LR9	APOLD1	APLD1_HUMAN	Apolipoprotein L domain-containing protein 1 (Vascular early response gene protein)	279	30546
Q8TB61	SLC35B2	S35B2_HUMAN	Adenosine 3'-phospho 5'-phosphosulfate transporter 1 (PAPS transporter 1) (Putative MAPK-activating protein PM15) (Putative NF-kappa-B-activating protein 48) (Solute carrier family 35 member B2)	432	47515
Q9UBM7	DHCR7	DHCR7_HUMAN	7-dehydrocholesterol reductase (7-DHC reductase) (EC 1.3.1.21) (Cholesterol-5,6-epoxide hydrolase subunit DHCR7) (EC 3.3.2.11) (Delta7-sterol reductase) (Sterol Delta(7)-reductase) (Sterol reductase SR-2)	475	54489
Q06587	RING1	RING1_HUMAN	E3 ubiquitin-protein ligase RING1 (EC 2.3.2.27) (Polycomb complex protein RING1) (RING finger protein 1) (RING-type E3 ubiquitin transferase RING1) (Really interesting new gene 1 protein)	406	42429
Q53EP0	FNDC3B	FND3B_HUMAN	Fibronectin type III domain-containing protein 3B (Factor for adipocyte differentiation 104) (HCV NS5A-binding protein 37)	1204	132888
Q4G176	ACSF3	ACSF3_HUMAN	Malonate--CoA ligase ACSF3, mitochondrial (EC 6.2.1.76) (Acyl-CoA synthetase family member 3)	576	64130
Q96S52	PIGS	PIGS_HUMAN	GPI transamidase component PIG-S (Phosphatidylinositol-glycan biosynthesis class S protein)	555	61656
O60506	SYNCRIP	HNRPQ_HUMAN	Heterogeneous nuclear ribonucleoprotein Q (hnRNP Q) (Glycine- and tyrosine-rich RNA-binding protein) (GRY-RBP) (NS1-associated protein 1) (Synaptotagmin-binding, cytoplasmic RNA-interacting protein)	623	69603
Q8N8L6	ARL10	ARL10_HUMAN	ADP-ribosylation factor-like protein 10	244	27459
O75223	GGCT	GGCT_HUMAN	Gamma-glutamylcyclotransferase (EC 4.3.2.9) (Cytochrome c-releasing factor 21)	188	21008
O14791	APOL1	APOL1_HUMAN	Apolipoprotein L1 (Apolipoprotein L) (Apo-L) (ApoL) (Apolipoprotein L-I) (ApoL-I)	398	43974
Q9BQ67	GRWD1	GRWD1_HUMAN	Glutamate-rich WD repeat-containing protein 1	446	49419
Q9NZ32	ACTR10	ARP10_HUMAN	Actin-related protein 10 (Actin-related protein 11) (hARP11)	417	46307
Q9BSY4	CHCHD5	CHCH5_HUMAN	Coiled-coil-helix-coiled-coil-helix domain-containing protein 5	110	12395
P17858	PFKL	PFKAL_HUMAN	ATP-dependent 6-phosphofructokinase, liver type (ATP-PFK) (PFK-L) (EC 2.7.1.11) (6-phosphofructokinase type B) (Phosphofructo-1-kinase isozyme B) (PFK-B) (Phosphohexokinase)	780	85018
P62753	RPS6	RS6_HUMAN	Small ribosomal subunit protein eS6 (40S ribosomal protein S6) (Phosphoprotein NP33)	249	28681
P78310	CXADR	CXAR_HUMAN	Coxsackievirus and adenovirus receptor (CAR) (hCAR) (CVB3-binding protein) (Coxsackievirus B-adenovirus receptor) (HCVADR)	365	40030
Q9Y679	AUP1	AUP1_HUMAN	Lipid droplet-regulating VLDL assembly factor AUP1 (Ancient ubiquitous protein 1)	410	45787
P52597	HNRNPF	HNRPF_HUMAN	Heterogeneous nuclear ribonucleoprotein F (hnRNP F) (Nucleolin-like protein mcs94-1) [Cleaved into: Heterogeneous nuclear ribonucleoprotein F, N-terminally processed]	415	45672
Q9NP58	ABCB6	ABCB6_HUMAN	ATP-binding cassette sub-family B member 6 (ABC-type heme transporter ABCB6) (EC 7.6.2.5) (Mitochondrial ABC transporter 3) (Mt-ABC transporter 3) (P-glycoprotein-related protein) (Ubiquitously-expressed mammalian ABC half transporter)	842	93886
Q4VC31	MIX23	MIX23_HUMAN	Protein MIX23 (Coiled-coil domain-containing protein 58)	144	16620
Q08380	LGALS3BP	LG3BP_HUMAN	Galectin-3-binding protein (Basement membrane autoantigen p105) (Lectin galactoside-binding soluble 3-binding protein) (Mac-2-binding protein) (MAC2BP) (Mac-2 BP) (Tumor-associated antigen 90K)	585	65331
Q9UEY8	ADD3	ADDG_HUMAN	Gamma-adducin (Adducin-like protein 70)	706	79155
Q9BY32	ITPA	ITPA_HUMAN	Inosine triphosphate pyrophosphatase (ITPase) (Inosine triphosphatase) (EC 3.6.1.9) (Non-canonical purine NTP pyrophosphatase) (Non-standard purine NTP pyrophosphatase) (Nucleoside-triphosphate diphosphatase) (Nucleoside-triphosphate pyrophosphatase) (NTPase) (Putative oncogene protein hlc14-06-p)	194	21446
P20645	M6PR	MPRD_HUMAN	Cation-dependent mannose-6-phosphate receptor (CD Man-6-P receptor) (CD-MPR) (46 kDa mannose 6-phosphate receptor) (MPR 46)	277	30993
O95372	LYPLA2	LYPA2_HUMAN	Acyl-protein thioesterase 2 (APT-2) (EC 3.1.2.-) (Lysophospholipase II) (LPL-II) (LysoPLA II) (Palmitoyl-protein hydrolase) (EC 3.1.2.22)	231	24737
O95400	CD2BP2	CD2B2_HUMAN	CD2 antigen cytoplasmic tail-binding protein 2 (CD2 cytoplasmic domain-binding protein 2) (CD2 tail-binding protein 2) (U5 snRNP 52K protein) (U5-52K)	341	37646
Q15059	BRD3	BRD3_HUMAN	Bromodomain-containing protein 3 (RING3-like protein)	726	79542
P56880	CLDN20	CLD20_HUMAN	Claudin-20	219	23515
Q9BW60	ELOVL1	ELOV1_HUMAN	Very long chain fatty acid elongase 1 (EC 2.3.1.199) (3-keto acyl-CoA synthase ELOVL1) (ELOVL fatty acid elongase 1) (ELOVL FA elongase 1) (Elongation of very long chain fatty acids protein 1) (Very long chain 3-ketoacyl-CoA synthase 1) (Very long chain 3-oxoacyl-CoA synthase 1)	279	32663
Q03001	DST	DYST_HUMAN	Dystonin (230 kDa bullous pemphigoid antigen) (230/240 kDa bullous pemphigoid antigen) (Bullous pemphigoid antigen 1) (BPA) (Bullous pemphigoid antigen) (Dystonia musculorum protein) (Hemidesmosomal plaque protein)	7570	860662
Q9HAV7	GRPEL1	GRPE1_HUMAN	GrpE protein homolog 1, mitochondrial (HMGE) (Mt-GrpE#1)	217	24279
P39060	COL18A1	COIA1_HUMAN	Collagen alpha-1(XVIII) chain [Cleaved into: Endostatin; Non-collagenous domain 1 (NC1)]	1754	178188
O00178	GTPBP1	GTPB1_HUMAN	GTP-binding protein 1 (G-protein 1) (GP-1) (GP1)	669	72454
Q15118	PDK1	PDK1_HUMAN	[Pyruvate dehydrogenase (acetyl-transferring)] kinase isozyme 1, mitochondrial (EC 2.7.11.2) (Pyruvate dehydrogenase kinase isoform 1) (PDH kinase 1)	436	49244
Q9P0J1	PDP1	PDP1_HUMAN	[Pyruvate dehydrogenase [acetyl-transferring]]-phosphatase 1, mitochondrial (PDP 1) (EC 3.1.3.43) (Protein phosphatase 2C) (Pyruvate dehydrogenase phosphatase catalytic subunit 1) (PDPC 1)	537	61054
Q13619	CUL4A	CUL4A_HUMAN	Cullin-4A (CUL-4A)	759	87680
Q04917	YWHAH	1433F_HUMAN	14-3-3 protein eta (Protein AS1)	246	28219
Q8IZ83	ALDH16A1	A16A1_HUMAN	Aldehyde dehydrogenase family 16 member A1	802	85127
Q96EP0	RNF31	RNF31_HUMAN	E3 ubiquitin-protein ligase RNF31 (EC 2.3.2.31) (HOIL-1-interacting protein) (HOIP) (RING finger protein 31) (RING-type E3 ubiquitin transferase RNF31) (Zinc in-between-RING-finger ubiquitin-associated domain protein)	1072	119652
Q9NWV8	BABAM1	BABA1_HUMAN	BRISC and BRCA1-A complex member 1 (Mediator of RAP80 interactions and targeting subunit of 40 kDa) (New component of the BRCA1-A complex)	329	36560
Q12996	CSTF3	CSTF3_HUMAN	Cleavage stimulation factor subunit 3 (CF-1 77 kDa subunit) (Cleavage stimulation factor 77 kDa subunit) (CSTF 77 kDa subunit) (CstF-77)	717	82922
Q01344	IL5RA	IL5RA_HUMAN	Interleukin-5 receptor subunit alpha (IL-5 receptor subunit alpha) (IL-5R subunit alpha) (IL-5R-alpha) (IL-5RA) (CDw125) (CD antigen CD125)	420	47685
O75821	EIF3G	EIF3G_HUMAN	Eukaryotic translation initiation factor 3 subunit G (eIF3g) (Eukaryotic translation initiation factor 3 RNA-binding subunit) (eIF-3 RNA-binding subunit) (Eukaryotic translation initiation factor 3 subunit 4) (eIF-3-delta) (eIF3 p42) (eIF3 p44)	320	35611
P20839	IMPDH1	IMDH1_HUMAN	Inosine-5'-monophosphate dehydrogenase 1 (IMP dehydrogenase 1) (IMPD 1) (IMPDH 1) (EC 1.1.1.205) (IMPDH-I)	514	55406
Q14161	GIT2	GIT2_HUMAN	ARF GTPase-activating protein GIT2 (ARF GAP GIT2) (Cool-interacting tyrosine-phosphorylated protein 2) (CAT-2) (CAT2) (G protein-coupled receptor kinase-interactor 2) (GRK-interacting protein 2)	759	84543
P82932	MRPS6	RT06_HUMAN	Small ribosomal subunit protein bS6m (28S ribosomal protein S6, mitochondrial) (MRP-S6) (S6mt)	125	14227
Q4KMQ2	ANO6	ANO6_HUMAN	Anoctamin-6 (Small-conductance calcium-activated nonselective cation channel) (SCAN channel) (Transmembrane protein 16F)	910	106165
Q5T5Y3	CAMSAP1	CAMP1_HUMAN	Calmodulin-regulated spectrin-associated protein 1	1602	177972
Q96A33	CCDC47	CCD47_HUMAN	PAT complex subunit CCDC47 (Calumin) (Coiled-coil domain-containing protein 47)	483	55874
P27695	APEX1	APEX1_HUMAN	DNA repair nuclease/redox regulator APEX1 (EC 3.1.11.2) (EC 3.1.21.-) (APEX nuclease) (APEN) (Apurinic-apyrimidinic endonuclease 1) (AP endonuclease 1) (APE-1) (DNA-(apurinic or apyrimidinic site) endonuclease) (Redox factor-1) (REF-1) [Cleaved into: DNA repair nuclease/redox regulator APEX1, mitochondrial]	318	35555
Q6P2E9	EDC4	EDC4_HUMAN	Enhancer of mRNA-decapping protein 4 (Autoantigen Ge-1) (Autoantigen RCD-8) (Human enhancer of decapping large subunit) (Hedls)	1401	151661
O95251	KAT7	KAT7_HUMAN	Histone acetyltransferase KAT7 (EC 2.3.1.48) (Histone acetyltransferase binding to ORC1) (Lysine acetyltransferase 7) (MOZ, YBF2/SAS3, SAS2 and TIP60 protein 2) (MYST-2)	611	70642
P14174	MIF	MIF_HUMAN	Macrophage migration inhibitory factor (MIF) (EC 5.3.2.1) (Glycosylation-inhibiting factor) (GIF) (L-dopachrome isomerase) (L-dopachrome tautomerase) (EC 5.3.3.12) (Phenylpyruvate tautomerase)	115	12476
Q15024	EXOSC7	EXOS7_HUMAN	Exosome complex component RRP42 (Exosome component 7) (Ribosomal RNA-processing protein 42) (p8)	291	31821
Q9Y6E2	BZW2	5MP1_HUMAN	eIF5-mimic protein 1 (Basic leucine zipper and W2 domain-containing protein 2)	419	48162
Q9UGP4	LIMD1	LIMD1_HUMAN	LIM domain-containing protein 1	676	72190
Q96FE5	LINGO1	LIGO1_HUMAN	Leucine-rich repeat and immunoglobulin-like domain-containing nogo receptor-interacting protein 1 (Leucine-rich repeat and immunoglobulin domain-containing protein 1) (Leucine-rich repeat neuronal protein 1) (Leucine-rich repeat neuronal protein 6A)	620	69876
P20591	MX1	MX1_HUMAN	Interferon-induced GTP-binding protein Mx1 (Interferon-induced protein p78) (IFI-78K) (Interferon-regulated resistance GTP-binding protein MxA) (Myxoma resistance protein 1) (Myxovirus resistance protein 1) [Cleaved into: Interferon-induced GTP-binding protein Mx1, N-terminally processed]	662	75520
Q9C0F1	CEP44	CEP44_HUMAN	Centrosomal protein of 44 kDa (Cep44) (HBV PreS1-transactivated protein 3) (PS1TP3)	390	44140
Q9H9L3	ISG20L2	I20L2_HUMAN	Interferon-stimulated 20 kDa exonuclease-like 2 (EC 3.1.-.-)	353	39154
P63220	RPS21	RS21_HUMAN	Small ribosomal subunit protein eS21 (40S ribosomal protein S21)	83	9111
Q01826	SATB1	SATB1_HUMAN	DNA-binding protein SATB1 (Special AT-rich sequence-binding protein 1)	763	85957
P52272	HNRNPM	HNRPM_HUMAN	Heterogeneous nuclear ribonucleoprotein M (hnRNP M)	730	77516
Q8N8A6	DDX51	DDX51_HUMAN	ATP-dependent RNA helicase DDX51 (EC 3.6.4.13) (DEAD box protein 51)	666	72457
P07919	UQCRH	QCR6_HUMAN	Cytochrome b-c1 complex subunit 6, mitochondrial (Complex III subunit 6) (Complex III subunit VIII) (Cytochrome c1 non-heme 11 kDa protein) (Mitochondrial hinge protein) (Ubiquinol-cytochrome c reductase complex 11 kDa protein)	91	10739
P05496	ATP5MC1	AT5G1_HUMAN	ATP synthase F(0) complex subunit C1, mitochondrial (ATP synthase lipid-binding protein) (ATP synthase membrane subunit c locus 1) (ATP synthase proteolipid P1) (ATP synthase proton-transporting mitochondrial F(0) complex subunit C1) (ATPase protein 9) (ATPase subunit c) (Proton-conducting channel, ATP synthase F(0) complex subunit c)	136	14277
Q14181	POLA2	DPOA2_HUMAN	DNA polymerase alpha subunit B (DNA polymerase alpha 70 kDa subunit)	598	65948
P10155	RO60	RO60_HUMAN	RNA-binding protein RO60 (60 kDa SS-A/Ro ribonucleoprotein) (60 kDa Ro protein) (60 kDa ribonucleoprotein Ro) (RoRNP) (Ro 60 kDa autoantigen) (Ro60 autoantigen) (Sjoegren syndrome antigen A2) (Sjoegren syndrome type A antigen) (SS-A) (TROVE domain family member 2)	538	60671
P02538	KRT6A	K2C6A_HUMAN	Keratin, type II cytoskeletal 6A (Cytokeratin-6A) (CK-6A) (Cytokeratin-6D) (CK-6D) (Keratin-6A) (K6A) (Type-II keratin Kb6) (allergen Hom s 5)	564	60045
Q9UEE9	CFDP1	CFDP1_HUMAN	Craniofacial development protein 1 (Bucentaur)	299	33593
O95864	FADS2	FADS2_HUMAN	Acyl-CoA 6-desaturase (EC 1.14.19.3) (Delta(6) fatty acid desaturase) (D6D) (Delta(6) desaturase) (Delta-6 desaturase) (Fatty acid desaturase 2)	444	52259
Q9H444	CHMP4B	CHM4B_HUMAN	Charged multivesicular body protein 4b (Chromatin-modifying protein 4b) (CHMP4b) (SNF7 homolog associated with Alix 1) (SNF7-2) (hSnf7-2) (Vacuolar protein sorting-associated protein 32-2) (Vps32-2) (hVps32-2)	224	24950
P57775	FBXW4	FBXW4_HUMAN	F-box/WD repeat-containing protein 4 (Dactylin) (F-box and WD-40 domain-containing protein 4)	412	46337
Q8N6T3	ARFGAP1	ARFG1_HUMAN	ADP-ribosylation factor GTPase-activating protein 1 (ARF GAP 1) (ADP-ribosylation factor 1 GTPase-activating protein) (ARF1 GAP) (ARF1-directed GTPase-activating protein)	406	44668
P00488	F13A1	F13A_HUMAN	Coagulation factor XIII A chain (Coagulation factor XIIIa) (EC 2.3.2.13) (Protein-glutamine gamma-glutamyltransferase A chain) (Transglutaminase A chain)	732	83268
P98082	DAB2	DAB2_HUMAN	Disabled homolog 2 (Adaptor molecule disabled-2) (Differentially expressed in ovarian carcinoma 2) (DOC-2) (Differentially-expressed protein 2)	770	82448
Q96CM8	ACSF2	ACSF2_HUMAN	Medium-chain acyl-CoA ligase ACSF2, mitochondrial (EC 6.2.1.2)	615	68125
Q02040	AKAP17A	AK17A_HUMAN	A-kinase anchor protein 17A (AKAP-17A) (721P) (B-lymphocyte antigen) (Protein XE7) (Protein kinase A-anchoring protein 17A) (PRKA17A) (Splicing factor, arginine/serine-rich 17A)	695	80735
P60866	RPS20	RS20_HUMAN	Small ribosomal subunit protein uS10 (40S ribosomal protein S20)	119	13373
Q9BPX5	ARPC5L	ARP5L_HUMAN	Actin-related protein 2/3 complex subunit 5-like protein (Arp2/3 complex 16 kDa subunit 2) (ARC16-2)	153	16941
P0CG29	GSTT2	GST2_HUMAN	Glutathione S-transferase theta-2 (EC 2.5.1.18) (GST class-theta-2)	244	27506
O14964	HGS	HGS_HUMAN	Hepatocyte growth factor-regulated tyrosine kinase substrate (Hrs) (Protein pp110)	777	86192
Q99447	PCYT2	PCY2_HUMAN	Ethanolamine-phosphate cytidylyltransferase (EC 2.7.7.14) (CTP:phosphoethanolamine cytidylyltransferase) (Phosphorylethanolamine transferase)	389	43835
Q13547	HDAC1	HDAC1_HUMAN	Histone deacetylase 1 (HD1) (EC 3.5.1.98) (Protein deacetylase HDAC1) (EC 3.5.1.-) (Protein deacylase HDAC1) (EC 3.5.1.-)	482	55103
A6NKD9	CCDC85C	CC85C_HUMAN	Coiled-coil domain-containing protein 85C	419	45210
Q9BWH2	FUNDC2	FUND2_HUMAN	FUN14 domain-containing protein 2 (Cervical cancer proto-oncogene 3 protein) (HCC-3) (Hepatitis C virus core-binding protein 6)	189	20676
Q68E01	INTS3	INT3_HUMAN	Integrator complex subunit 3 (Int3) (SOSS complex subunit A) (Sensor of single-strand DNA complex subunit A) (SOSS-A) (Sensor of ssDNA subunit A)	1043	118070
P20073	ANXA7	ANXA7_HUMAN	Annexin A7 (Annexin VII) (Annexin-7) (Synexin)	488	52739
Q14011	CIRBP	CIRBP_HUMAN	Cold-inducible RNA-binding protein (A18 hnRNP) (Glycine-rich RNA-binding protein CIRP)	172	18648
O00429	DNM1L	DNM1L_HUMAN	Dynamin-1-like protein (EC 3.6.5.5) (Dnm1p/Vps1p-like protein) (DVLP) (Dynamin family member proline-rich carboxyl-terminal domain less) (Dymple) (Dynamin-like protein) (Dynamin-like protein 4) (Dynamin-like protein IV) (HdynIV) (Dynamin-related protein 1)	736	81877
Q8IV38	ANKMY2	ANKY2_HUMAN	Ankyrin repeat and MYND domain-containing protein 2	441	49299
Q9P2D7	DNAH1	DYH1_HUMAN	Dynein axonemal heavy chain 1 (Axonemal beta dynein heavy chain 1) (Ciliary dynein heavy chain 1) (Heat shock regulated protein 1) (HSRF-1) (hDHC7)	4265	487498
Q05639	EEF1A2	EF1A2_HUMAN	Elongation factor 1-alpha 2 (EF-1-alpha-2) (EC 3.6.5.-) (Eukaryotic elongation factor 1 A-2) (eEF1A-2) (Statin-S1)	463	50470
Q13158	FADD	FADD_HUMAN	FAS-associated death domain protein (FAS-associating death domain-containing protein) (Growth-inhibiting gene 3 protein) (Mediator of receptor induced toxicity)	208	23279
Q9Y3D9	MRPS23	RT23_HUMAN	Small ribosomal subunit protein mS23 (28S ribosomal protein S23, mitochondrial) (MRP-S23) (S23mt)	190	21771
Q8ND23	CARMIL3	CARL3_HUMAN	Capping protein, Arp2/3 and myosin-I linker protein 3 (Capping protein regulator and myosin 1 linker protein 3) (Leucine-rich repeat-containing protein 16B)	1372	150230
Q2WGJ6	KLHL38	KLH38_HUMAN	Kelch-like protein 38	581	65541
Q6UXK2	ISLR2	ISLR2_HUMAN	Immunoglobulin superfamily containing leucine-rich repeat protein 2 (Leucine-rich repeat domain and immunoglobulin domain-containing axon extension protein)	745	78990
Q7Z3Y7	KRT28	K1C28_HUMAN	Keratin, type I cytoskeletal 28 (Cytokeratin-28) (CK-28) (Keratin-25D) (K25D) (Keratin-28) (K28) (Type I inner root sheath-specific keratin-K25irs4)	464	50567
P17050	NAGA	NAGAB_HUMAN	Alpha-N-acetylgalactosaminidase (EC 3.2.1.49) (Alpha-galactosidase B)	411	46565
Q9NYJ1	COA4	COA4_HUMAN	Cytochrome c oxidase assembly factor 4 homolog, mitochondrial (Coiled-coil-helix-coiled-coil-helix domain-containing protein 8) (E2-induced gene 2 protein)	87	10134
Q9BUN8	DERL1	DERL1_HUMAN	Derlin-1 (Degradation in endoplasmic reticulum protein 1) (DERtrin-1) (Der1-like protein 1)	251	28801
P00338	LDHA	LDHA_HUMAN	L-lactate dehydrogenase A chain (LDH-A) (EC 1.1.1.27) (Cell proliferation-inducing gene 19 protein) (LDH muscle subunit) (LDH-M) (Renal carcinoma antigen NY-REN-59)	332	36689
Q96DZ1	ERLEC1	ERLEC_HUMAN	Endoplasmic reticulum lectin 1 (ER lectin) (Erlectin) (XTP3-transactivated gene B protein)	483	54858
O60832	DKC1	DKC1_HUMAN	H/ACA ribonucleoprotein complex subunit DKC1 (EC 5.4.99.-) (CBF5 homolog) (Dyskerin) (Nopp140-associated protein of 57 kDa) (Nucleolar protein NAP57) (Nucleolar protein family A member 4) (snoRNP protein DKC1)	514	57674
Q99943	AGPAT1	PLCA_HUMAN	1-acyl-sn-glycerol-3-phosphate acyltransferase alpha (EC 2.3.1.51) (1-acylglycerol-3-phosphate O-acyltransferase 1) (1-AGP acyltransferase 1) (1-AGPAT 1) (Lysophosphatidic acid acyltransferase alpha) (LPAAT-alpha) (Protein G15)	283	31717
P49773	HINT1	HINT1_HUMAN	Adenosine 5'-monophosphoramidase HINT1 (EC 3.9.1.-) (Desumoylating isopeptidase HINT1) (EC 3.4.22.-) (Histidine triad nucleotide-binding protein 1) (Protein kinase C inhibitor 1) (Protein kinase C-interacting protein 1) (PKCI-1)	126	13802
P13929	ENO3	ENOB_HUMAN	Beta-enolase (EC 4.2.1.11) (2-phospho-D-glycerate hydro-lyase) (Enolase 3) (Muscle-specific enolase) (MSE) (Skeletal muscle enolase)	434	46987
Q16854	DGUOK	DGUOK_HUMAN	Deoxyguanosine kinase, mitochondrial (EC 2.7.1.113) (Deoxyadenosine kinase, mitochondrial) (EC 2.7.1.76)	277	32056
Q92845	KIFAP3	KIFA3_HUMAN	Kinesin-associated protein 3 (KAP-3) (KAP3) (Smg GDS-associated protein)	792	91205
Q2TAA2	IAH1	IAH1_HUMAN	Isoamyl acetate-hydrolyzing esterase 1 homolog (EC 3.1.-.-)	248	27599
Q9BW91	NUDT9	NUDT9_HUMAN	ADP-ribose pyrophosphatase, mitochondrial (EC 3.6.1.13) (ADP-ribose diphosphatase) (ADP-ribose phosphohydrolase) (Adenosine diphosphoribose pyrophosphatase) (ADPR-PPase) (Nucleoside diphosphate-linked moiety X motif 9) (Nudix motif 9)	350	39125
Q13098	GPS1	CSN1_HUMAN	COP9 signalosome complex subunit 1 (SGN1) (Signalosome subunit 1) (G protein pathway suppressor 1) (GPS-1) (JAB1-containing signalosome subunit 1) (Protein MFH)	491	55537
P06396	GSN	GELS_HUMAN	Gelsolin (AGEL) (Actin-depolymerizing factor) (ADF) (Brevin)	782	85698
Q8WTW3	COG1	COG1_HUMAN	Conserved oligomeric Golgi complex subunit 1 (COG complex subunit 1) (Component of oligomeric Golgi complex 1)	980	108978
Q9H2P0	ADNP	ADNP_HUMAN	Activity-dependent neuroprotector homeobox protein (Activity-dependent neuroprotective protein)	1102	123563
Q9H773	DCTPP1	DCTP1_HUMAN	dCTP pyrophosphatase 1 (EC 3.6.1.12) (Deoxycytidine-triphosphatase 1) (dCTPase 1) (RS21C6) (XTP3-transactivated gene A protein)	170	18681
Q9NV70	EXOC1	EXOC1_HUMAN	Exocyst complex component 1 (Exocyst complex component Sec3)	894	101982
P54652	HSPA2	HSP72_HUMAN	Heat shock-related 70 kDa protein 2 (Heat shock 70 kDa protein 2) (Heat shock protein family A member 2)	639	70021
A4D1E9	GTPBP10	GTPBA_HUMAN	GTP-binding protein 10 (Protein obg homolog 2) (ObgH2)	387	42933
P07355	ANXA2	ANXA2_HUMAN	Annexin A2 (Annexin II) (Annexin-2) (Calpactin I heavy chain) (Calpactin-1 heavy chain) (Chromobindin-8) (Lipocortin II) (Placental anticoagulant protein IV) (PAP-IV) (Protein I) (p36)	339	38604
P43121	MCAM	MUC18_HUMAN	Cell surface glycoprotein MUC18 (Cell surface glycoprotein P1H12) (Melanoma cell adhesion molecule) (Melanoma-associated antigen A32) (Melanoma-associated antigen MUC18) (S-endo 1 endothelial-associated antigen) (CD antigen CD146)	646	71607
Q96EY8	MMAB	MMAB_HUMAN	Corrinoid adenosyltransferase MMAB (EC 2.5.1.-) (ATP:co(I)rrinoid adenosyltransferase MMAB) (Methylmalonic aciduria type B protein)	250	27388
P62829	RPL23	RL23_HUMAN	Large ribosomal subunit protein uL14 (60S ribosomal protein L17) (60S ribosomal protein L23)	140	14865
P38919	EIF4A3	IF4A3_HUMAN	Eukaryotic initiation factor 4A-III (eIF-4A-III) (eIF4A-III) (EC 3.6.4.13) (ATP-dependent RNA helicase DDX48) (ATP-dependent RNA helicase eIF4A-3) (DEAD box protein 48) (Eukaryotic initiation factor 4A-like NUK-34) (Eukaryotic translation initiation factor 4A isoform 3) (Nuclear matrix protein 265) (NMP 265) (hNMP 265) [Cleaved into: Eukaryotic initiation factor 4A-III, N-terminally processed]	411	46871
Q14669	TRIP12	TRIPC_HUMAN	E3 ubiquitin-protein ligase TRIP12 (EC 2.3.2.26) (E3 ubiquitin-protein ligase for Arf) (ULF) (HECT-type E3 ubiquitin transferase TRIP12) (Thyroid receptor-interacting protein 12) (TR-interacting protein 12) (TRIP-12)	1992	220434
Q0VFZ6	CFAP210	CF210_HUMAN	Cilia- and flagella- associated protein 210 (Coiled-coil domain-containing protein 173)	552	66403
Q16595	FXN	FRDA_HUMAN	Frataxin, mitochondrial (EC 1.16.3.1) (Friedreich ataxia protein) (Fxn) [Cleaved into: Frataxin intermediate form (i-FXN); Frataxin(56-210) (m56-FXN); Frataxin(78-210) (d-FXN) (m78-FXN); Frataxin mature form (Frataxin(81-210)) (m81-FXN); Extramitochondrial frataxin]	210	23135
Q13200	PSMD2	PSMD2_HUMAN	26S proteasome non-ATPase regulatory subunit 2 (26S proteasome regulatory subunit RPN1) (26S proteasome regulatory subunit S2) (26S proteasome subunit p97) (Protein 55.11) (Tumor necrosis factor type 1 receptor-associated protein 2)	908	100200
Q9Y613	FHOD1	FHOD1_HUMAN	FH1/FH2 domain-containing protein 1 (Formin homolog overexpressed in spleen 1) (FHOS) (Formin homology 2 domain-containing protein 1)	1164	126551
Q05048	CSTF1	CSTF1_HUMAN	Cleavage stimulation factor subunit 1 (CF-1 50 kDa subunit) (Cleavage stimulation factor 50 kDa subunit) (CSTF 50 kDa subunit) (CstF-50)	431	48358
Q9UER7	DAXX	DAXX_HUMAN	Death domain-associated protein 6 (Daxx) (hDaxx) (ETS1-associated protein 1) (EAP1) (Fas death domain-associated protein)	740	81373
P52209	PGD	6PGD_HUMAN	6-phosphogluconate dehydrogenase, decarboxylating (EC 1.1.1.44)	483	53140
O00461	GOLIM4	GOLI4_HUMAN	Golgi integral membrane protein 4 (Golgi integral membrane protein, cis) (GIMPc) (Golgi phosphoprotein 4) (Golgi-localized phosphoprotein of 130 kDa) (Golgi phosphoprotein of 130 kDa)	696	81880
Q8IXM3	MRPL41	RM41_HUMAN	Large ribosomal subunit protein mL41 (39S ribosomal protein L41, mitochondrial) (L41mt) (MRP-L41) (Bcl-2-interacting mitochondrial ribosomal protein L41) (Cell proliferation-inducing gene 3 protein) (MRP-L27 homolog)	137	15383
Q9NRG9	AAAS	AAAS_HUMAN	Aladin (Adracalin)	546	59574
Q92556	ELMO1	ELMO1_HUMAN	Engulfment and cell motility protein 1 (Protein ced-12 homolog)	727	83829
P33991	MCM4	MCM4_HUMAN	DNA replication licensing factor MCM4 (EC 3.6.4.12) (CDC21 homolog) (P1-CDC21)	863	96558
Q9UPQ0	LIMCH1	LIMC1_HUMAN	LIM and calponin homology domains-containing protein 1	1083	121867
P55957	BID	BID_HUMAN	BH3-interacting domain death agonist (p22 BID) (BID) [Cleaved into: BH3-interacting domain death agonist p15 (p15 BID); BH3-interacting domain death agonist p13 (p13 BID); BH3-interacting domain death agonist p11 (p11 BID)]	195	21995
P35221	CTNNA1	CTNA1_HUMAN	Catenin alpha-1 (Alpha E-catenin) (Cadherin-associated protein) (Renal carcinoma antigen NY-REN-13)	906	100071
Q92947	GCDH	GCDH_HUMAN	Glutaryl-CoA dehydrogenase, mitochondrial (GCD) (EC 1.3.8.6)	438	48127
Q86TE4	LUZP2	LUZP2_HUMAN	Leucine zipper protein 2	346	38958
P46781	RPS9	RS9_HUMAN	Small ribosomal subunit protein uS4 (40S ribosomal protein S9)	194	22591
Q13625	TP53BP2	ASPP2_HUMAN	Apoptosis-stimulating of p53 protein 2 (Bcl2-binding protein) (Bbp) (Renal carcinoma antigen NY-REN-51) (Tumor suppressor p53-binding protein 2) (53BP2) (p53-binding protein 2) (p53BP2)	1128	125616
O00468	AGRN	AGRIN_HUMAN	Agrin [Cleaved into: Agrin N-terminal 110 kDa subunit; Agrin C-terminal 110 kDa subunit; Agrin C-terminal 90 kDa fragment (C90); Agrin C-terminal 22 kDa fragment (C22)]	2068	217320
Q99627	COPS8	CSN8_HUMAN	COP9 signalosome complex subunit 8 (SGN8) (Signalosome subunit 8) (COP9 homolog) (hCOP9) (JAB1-containing signalosome subunit 8)	209	23226
P05387	RPLP2	RLA2_HUMAN	Large ribosomal subunit protein P2 (60S acidic ribosomal protein P2) (Renal carcinoma antigen NY-REN-44)	115	11665
P02679	FGG	FIBG_HUMAN	Fibrinogen gamma chain	453	51512
P46926	GNPDA1	GNPI1_HUMAN	Glucosamine-6-phosphate deaminase 1 (GlcN6P deaminase 1) (EC 3.5.99.6) (Glucosamine-6-phosphate isomerase 1) (Protein oscillin)	289	32669
Q9NTX5	ECHDC1	ECHD1_HUMAN	Ethylmalonyl-CoA decarboxylase (EC 4.1.1.94) (Enoyl-CoA hydratase domain-containing protein 1) (Methylmalonyl-CoA decarboxylase) (MMCD)	307	33698
O95996	APC2	APCL_HUMAN	Adenomatous polyposis coli protein 2 (Adenomatous polyposis coli protein-like) (APC-like)	2303	243949
P83731	RPL24	RL24_HUMAN	Large ribosomal subunit protein eL24 (60S ribosomal protein L24) (60S ribosomal protein L30)	157	17779
Q96AE4	FUBP1	FUBP1_HUMAN	Far upstream element-binding protein 1 (FBP) (FUSE-binding protein 1) (DNA helicase V) (hDH V)	644	67560
A8K7I4	CLCA1	CLCA1_HUMAN	Calcium-activated chloride channel regulator 1 (EC 3.4.-.-) (Calcium-activated chloride channel family member 1) (hCLCA1) (Calcium-activated chloride channel protein 1) (CaCC-1) (hCaCC-1)	914	100226
Q14847	LASP1	LASP1_HUMAN	LIM and SH3 domain protein 1 (LASP-1) (Metastatic lymph node gene 50 protein) (MLN 50)	261	29717
Q02241	KIF23	KIF23_HUMAN	Kinesin-like protein KIF23 (Kinesin-like protein 5) (Mitotic kinesin-like protein 1)	960	110059
P47914	RPL29	RL29_HUMAN	Large ribosomal subunit protein eL29 (60S ribosomal protein L29) (Cell surface heparin-binding protein HIP)	159	17752
Q6DKI1	RPL7L1	RL7L_HUMAN	Ribosomal protein uL30-like (60S ribosomal protein L7-like 1) (Large ribosomal subunit protein uL30-like 1)	255	29669
Q86TI2	DPP9	DPP9_HUMAN	Dipeptidyl peptidase 9 (DP9) (EC 3.4.14.5) (Dipeptidyl peptidase IV-related protein 2) (DPRP-2) (Dipeptidyl peptidase IX) (DPP IX) (Dipeptidyl peptidase-like protein 9) (DPLP9)	863	98263
Q9H4A6	GOLPH3	GOLP3_HUMAN	Golgi phosphoprotein 3 (Coat protein GPP34) (Mitochondrial DNA absence factor) (MIDAS)	298	33811
Q96L96	ALPK3	ALPK3_HUMAN	Alpha-protein kinase 3 (EC 2.7.11.1) (Muscle alpha-protein kinase)	1705	180672
Q9BZJ0	CRNKL1	CRNL1_HUMAN	Crooked neck-like protein 1 (Crooked neck homolog) (hCrn)	848	100452
P09496	CLTA	CLCA_HUMAN	Clathrin light chain A (Lca)	248	27077
P54098	POLG	DPOG1_HUMAN	DNA polymerase subunit gamma-1 (EC 2.7.7.7) (3'-5' exodeoxyribonuclease) (EC 3.1.11.-) (5'-deoxyribose-phosphate lyase) (EC 4.2.99.-) (Mitochondrial DNA polymerase catalytic subunit) (PolG-alpha)	1239	139562
P14927	UQCRB	QCR7_HUMAN	Cytochrome b-c1 complex subunit 7 (Complex III subunit 7) (Complex III subunit VII) (QP-C) (Ubiquinol-cytochrome c reductase complex 14 kDa protein)	111	13530
Q9H3W5	LRRN3	LRRN3_HUMAN	Leucine-rich repeat neuronal protein 3 (Neuronal leucine-rich repeat protein 3) (NLRR-3)	708	79424
P37840	SNCA	SYUA_HUMAN	Alpha-synuclein (Non-A beta component of AD amyloid) (Non-A4 component of amyloid precursor) (NACP)	140	14460
Q06210	GFPT1	GFPT1_HUMAN	Glutamine--fructose-6-phosphate aminotransferase [isomerizing] 1 (EC 2.6.1.16) (D-fructose-6-phosphate amidotransferase 1) (Glutamine:fructose-6-phosphate amidotransferase 1) (GFAT 1) (GFAT1) (Hexosephosphate aminotransferase 1)	699	78806
P63172	DYNLT1	DYLT1_HUMAN	Dynein light chain Tctex-type 1 (Protein CW-1) (T-complex testis-specific protein 1 homolog)	113	12452
Q9H147	DNTTIP1	TDIF1_HUMAN	Deoxynucleotidyltransferase terminal-interacting protein 1 (Terminal deoxynucleotidyltransferase-interacting factor 1) (TdIF1) (TdT-interacting factor 1)	329	37013
Q8IV48	ERI1	ERI1_HUMAN	3'-5' exoribonuclease 1 (EC 3.1.13.1) (3'-5' exonuclease ERI1) (Eri-1 homolog) (Histone mRNA 3'-end-specific exoribonuclease) (Histone mRNA 3'-exonuclease 1) (Protein 3'hExo) (HEXO)	349	40064
Q92805	GOLGA1	GOGA1_HUMAN	Golgin subfamily A member 1 (Golgin-97)	767	88184
Q5VWK5	IL23R	IL23R_HUMAN	Interleukin-23 receptor (IL-23 receptor) (IL-23R)	629	71722
P36954	POLR2I	RPB9_HUMAN	DNA-directed RNA polymerase II subunit RPB9 (RNA polymerase II subunit B9) (DNA-directed RNA polymerase II subunit I) (RNA polymerase II 14.5 kDa subunit) (RPB14.5)	125	14523
P53999	SUB1	TCP4_HUMAN	Activated RNA polymerase II transcriptional coactivator p15 (Positive cofactor 4) (PC4) (SUB1 homolog) (p14)	127	14395
Q8N2F6	ARMC10	ARM10_HUMAN	Armadillo repeat-containing protein 10 (Splicing variant involved in hepatocarcinogenesis protein)	343	37540
P15880	RPS2	RS2_HUMAN	Small ribosomal subunit protein uS5 (40S ribosomal protein S2) (40S ribosomal protein S4) (Protein LLRep3)	293	31324
P39687	ANP32A	AN32A_HUMAN	Acidic leucine-rich nuclear phosphoprotein 32 family member A (Acidic nuclear phosphoprotein pp32) (pp32) (Leucine-rich acidic nuclear protein) (LANP) (Mapmodulin) (Potent heat-stable protein phosphatase 2A inhibitor I1PP2A) (Putative HLA-DR-associated protein I) (PHAPI)	249	28585
P32780	GTF2H1	TF2H1_HUMAN	General transcription factor IIH subunit 1 (Basic transcription factor 2 62 kDa subunit) (BTF2 p62) (General transcription factor IIH polypeptide 1) (TFIIH basal transcription factor complex p62 subunit)	548	62032
Q562R1	ACTBL2	ACTBL_HUMAN	Beta-actin-like protein 2 (Kappa-actin)	376	42003
Q96B26	EXOSC8	EXOS8_HUMAN	Exosome complex component RRP43 (Exosome component 8) (Opa-interacting protein 2) (OIP-2) (Ribosomal RNA-processing protein 43) (p9)	276	30040
Q06787	FMR1	FMR1_HUMAN	Fragile X messenger ribonucleoprotein 1 (Fragile X messenger ribonucleoprotein) (FMRP) (Protein FMR-1)	632	71174
Q659A1	ICE2	ICE2_HUMAN	Little elongation complex subunit 2 (Interactor of little elongator complex ELL subunit 2) (NMDA receptor-regulated protein 2)	982	110011
Q9ULH4	LRFN2	LRFN2_HUMAN	Leucine-rich repeat and fibronectin type-III domain-containing protein 2 (Synaptic adhesion-like molecule 1)	789	84731
Q9NRX2	MRPL17	RM17_HUMAN	Large ribosomal subunit protein bL17m (39S ribosomal protein L17, mitochondrial) (L17mt) (MRP-L17) (LYST-interacting protein 2)	175	20050
Q8NDI1	EHBP1	EHBP1_HUMAN	EH domain-binding protein 1	1231	140017
P09601	HMOX1	HMOX1_HUMAN	Heme oxygenase 1 (HO-1) (EC 1.14.14.18) [Cleaved into: Heme oxygenase 1 soluble form]	288	32819
O75534	CSDE1	CSDE1_HUMAN	Cold shock domain-containing protein E1 (N-ras upstream gene protein) (Protein UNR)	798	88885
P19012	KRT15	K1C15_HUMAN	Keratin, type I cytoskeletal 15 (Cytokeratin-15) (CK-15) (Keratin-15) (K15)	456	49212
Q6UB99	ANKRD11	ANR11_HUMAN	Ankyrin repeat domain-containing protein 11 (Ankyrin repeat-containing cofactor 1)	2663	297913
P08581	MET	MET_HUMAN	Hepatocyte growth factor receptor (HGF receptor) (EC 2.7.10.1) (HGF/SF receptor) (Proto-oncogene c-Met) (Scatter factor receptor) (SF receptor) (Tyrosine-protein kinase Met)	1390	155541
Q8N983	MRPL43	RM43_HUMAN	Large ribosomal subunit protein mL43 (39S ribosomal protein L43, mitochondrial) (L43mt) (MRP-L43) (Mitochondrial ribosomal protein bMRP36a)	215	23431
P33316	DUT	DUT_HUMAN	Deoxyuridine 5'-triphosphate nucleotidohydrolase, mitochondrial (dUTPase) (EC 3.6.1.23) (dUTP pyrophosphatase)	252	26563
Q4L180	FILIP1L	FIL1L_HUMAN	Filamin A-interacting protein 1-like (130 kDa GPBP-interacting protein) (90 kDa GPBP-interacting protein) (Protein down-regulated in ovarian cancer 1) (DOC-1)	1135	130382
Q9P0U4	CXXC1	CXXC1_HUMAN	CXXC-type zinc finger protein 1 (CpG-binding protein) (PHD finger and CXXC domain-containing protein 1)	656	75712
Q9H0L4	CSTF2T	CSTFT_HUMAN	Cleavage stimulation factor subunit 2 tau variant (CF-1 64 kDa subunit tau variant) (Cleavage stimulation factor 64 kDa subunit tau variant) (CSTF 64 kDa subunit tau variant) (TauCstF-64)	616	64437
Q8N7R7	CCNYL1	CCYL1_HUMAN	Cyclin-Y-like protein 1	359	40705
P35268	RPL22	RL22_HUMAN	Large ribosomal subunit protein eL22 (60S ribosomal protein L22) (EBER-associated protein) (EAP) (Epstein-Barr virus small RNA-associated protein) (Heparin-binding protein HBp15)	128	14787
Q8N1G4	LRRC47	LRC47_HUMAN	Leucine-rich repeat-containing protein 47	583	63473
Q13867	BLMH	BLMH_HUMAN	Bleomycin hydrolase (BH) (BLM hydrolase) (BMH) (EC 3.4.22.40)	455	52562
P00167	CYB5A	CYB5_HUMAN	Cytochrome b5 (Microsomal cytochrome b5 type A) (MCB5)	134	15330
P61073	CXCR4	CXCR4_HUMAN	C-X-C chemokine receptor type 4 (CXC-R4) (CXCR-4) (FB22) (Fusin) (HM89) (LCR1) (Leukocyte-derived seven transmembrane domain receptor) (LESTR) (Lipopolysaccharide-associated protein 3) (LAP-3) (LPS-associated protein 3) (NPYRL) (Stromal cell-derived factor 1 receptor) (SDF-1 receptor) (CD antigen CD184)	352	39746
Q14117	DPYS	DPYS_HUMAN	Dihydropyrimidinase (DHP) (DHPase) (EC 3.5.2.2) (Dihydropyrimidine amidohydrolase) (Hydantoinase)	519	56630
P30837	ALDH1B1	AL1B1_HUMAN	Aldehyde dehydrogenase X, mitochondrial (EC 1.2.1.3) (Aldehyde dehydrogenase 5) (Aldehyde dehydrogenase family 1 member B1)	517	57249
P50583	NUDT2	AP4A_HUMAN	Bis(5'-nucleosyl)-tetraphosphatase [asymmetrical] (EC 3.6.1.17) (Diadenosine 5',5'''-P1,P4-tetraphosphate asymmetrical hydrolase) (Ap4A hydrolase) (Ap4Aase) (Diadenosine tetraphosphatase) (Nucleoside diphosphate-linked moiety X motif 2) (Nudix motif 2)	147	16829
O95376	ARIH2	ARI2_HUMAN	E3 ubiquitin-protein ligase ARIH2 (ARI-2) (Protein ariadne-2 homolog) (EC 2.3.2.31) (Triad1 protein)	493	57819
Q5JWF2	GNAS	GNAS1_HUMAN	Guanine nucleotide-binding protein G(s) subunit alpha isoforms XLas (EC 3.6.5.-) (Adenylate cyclase-stimulating G alpha protein) (Extra large alphas protein) (XLalphas)	1037	111025
P56378	ATP5MJ	ATP68_HUMAN	ATP synthase F(0) complex subunit j, mitochondrial (6.8 kDa mitochondrial proteolipid protein) (MLQ) (ATP synthase membrane subunit 6.8PL)	58	6662
O00451	GFRA2	GFRA2_HUMAN	GDNF family receptor alpha-2 (GDNF receptor alpha-2) (GDNFR-alpha-2) (GFR-alpha-2) (GDNF receptor beta) (GDNFR-beta) (Neurturin receptor alpha) (NRTNR-alpha) (NTNR-alpha) (RET ligand 2) (TGF-beta-related neurotrophic factor receptor 2)	464	51544
Q8N9F7	GDPD1	GDPD1_HUMAN	Lysophospholipase D GDPD1 (EC 3.1.4.-) (Glycerophosphodiester phosphodiesterase 4) (Glycerophosphodiester phosphodiesterase domain-containing protein 1)	314	36167
Q9Y399	MRPS2	RT02_HUMAN	Small ribosomal subunit protein uS2m (28S ribosomal protein S2, mitochondrial) (MRP-S2) (S2mt)	296	33249
P08572	COL4A2	CO4A2_HUMAN	Collagen alpha-2(IV) chain [Cleaved into: Canstatin]	1712	167553
O43402	EMC8	EMC8_HUMAN	ER membrane protein complex subunit 8 (Neighbor of COX4) (Protein FAM158B)	210	23773
O94805	ACTL6B	ACL6B_HUMAN	Actin-like protein 6B (53 kDa BRG1-associated factor B) (Actin-related protein Baf53b) (ArpNalpha) (BRG1-associated factor 53B) (BAF53B)	426	46877
P22830	FECH	HEMH_HUMAN	Ferrochelatase, mitochondrial (EC 4.98.1.1) (Heme synthase) (Protoheme ferro-lyase)	423	47862
P61513	RPL37A	RL37A_HUMAN	Large ribosomal subunit protein eL43 (60S ribosomal protein L37a)	92	10275
Q9HD42	CHMP1A	CHM1A_HUMAN	Charged multivesicular body protein 1a (Chromatin-modifying protein 1a) (CHMP1a) (Vacuolar protein sorting-associated protein 46-1) (Vps46-1) (hVps46-1)	196	21703
Q9H2U1	DHX36	DHX36_HUMAN	ATP-dependent DNA/RNA helicase DHX36 (EC 3.6.4.12) (EC 3.6.4.13) (DEAD/H box polypeptide 36) (DEAH-box protein 36) (G4-resolvase-1) (G4R1) (MLE-like protein 1) (RNA helicase associated with AU-rich element protein)	1008	114760
Q9Y426	C2CD2	C2CD2_HUMAN	C2 domain-containing protein 2 (Transmembrane protein 24-like)	696	75533
P12236	SLC25A6	ADT3_HUMAN	ADP/ATP translocase 3 (ADP,ATP carrier protein 3) (ADP,ATP carrier protein, isoform T2) (ANT 2) (Adenine nucleotide translocator 3) (ANT 3) (Solute carrier family 25 member 6) [Cleaved into: ADP/ATP translocase 3, N-terminally processed]	298	32866
Q07021	C1QBP	C1QBP_HUMAN	Complement component 1 Q subcomponent-binding protein, mitochondrial (ASF/SF2-associated protein p32) (Glycoprotein gC1qBP) (C1qBP) (Hyaluronan-binding protein 1) (Mitochondrial matrix protein p32) (gC1q-R protein) (p33) (SF2AP32)	282	31362
Q86SX6	GLRX5	GLRX5_HUMAN	Glutaredoxin-related protein 5, mitochondrial (Monothiol glutaredoxin-5)	157	16628
P04424	ASL	ARLY_HUMAN	Argininosuccinate lyase (ASAL) (EC 4.3.2.1) (Arginosuccinase)	464	51658
Q96Q89	KIF20B	KI20B_HUMAN	Kinesin-like protein KIF20B (Cancer/testis antigen 90) (CT90) (Kinesin family member 20B) (Kinesin-related motor interacting with PIN1) (M-phase phosphoprotein 1) (MPP1)	1820	210629
Q01780	EXOSC10	EXOSX_HUMAN	Exosome complex component 10 (EC 3.1.13.-) (Autoantigen PM/Scl 2) (P100 polymyositis-scleroderma overlap syndrome-associated autoantigen) (Polymyositis/scleroderma autoantigen 100 kDa) (PM/Scl-100) (Polymyositis/scleroderma autoantigen 2)	885	100831
O14980	XPO1	XPO1_HUMAN	Exportin-1 (Exp1) (Chromosome region maintenance 1 protein homolog)	1071	123386
Q6UX07	DHRS13	DHR13_HUMAN	Dehydrogenase/reductase SDR family member 13 (EC 1.1.-.-) (Short chain dehydrogenase/reductase family 7C member 5) (Protein SDR7C5)	377	40849
P07902	GALT	GALT_HUMAN	Galactose-1-phosphate uridylyltransferase (Gal-1-P uridylyltransferase) (EC 2.7.7.12) (UDP-glucose--hexose-1-phosphate uridylyltransferase)	379	43363
Q9UKX5	ITGA11	ITA11_HUMAN	Integrin alpha-11	1188	133470
Q9H5Q4	TFB2M	TFB2M_HUMAN	Dimethyladenosine transferase 2, mitochondrial (EC 2.1.1.-) (Hepatitis C virus NS5A-transactivated protein 5) (HCV NS5A-transactivated protein 5) (Mitochondrial 12S rRNA dimethylase 2) (Mitochondrial transcription factor B2) (h-mtTFB) (h-mtTFB2) (hTFB2M) (mtTFB2) (S-adenosylmethionine-6-N', N'-adenosyl(rRNA) dimethyltransferase 2)	396	45349
Q9Y3X0	CCDC9	CCDC9_HUMAN	Coiled-coil domain-containing protein 9	531	59703
P82914	MRPS15	RT15_HUMAN	Small ribosomal subunit protein uS15m (28S ribosomal protein S15, mitochondrial) (MRP-S15) (S15mt)	257	29842
Q9NYK5	MRPL39	RM39_HUMAN	Large ribosomal subunit protein mL39 (39S ribosomal protein L39, mitochondrial) (L39mt) (MRP-L39) (39S ribosomal protein L5, mitochondrial) (L5mt) (MRP-L5)	338	38712
Q9P015	MRPL15	RM15_HUMAN	Large ribosomal subunit protein uL15m (39S ribosomal protein L15, mitochondrial) (L15mt) (MRP-L15)	296	33420
Q15056	EIF4H	IF4H_HUMAN	Eukaryotic translation initiation factor 4H (eIF-4H) (Williams-Beuren syndrome chromosomal region 1 protein)	248	27385
Q9HAF1	MEAF6	EAF6_HUMAN	Chromatin modification-related protein MEAF6 (MYST/Esa1-associated factor 6) (Esa1-associated factor 6 homolog) (Protein EAF6 homolog) (hEAF6) (Sarcoma antigen NY-SAR-91)	191	21635
P39656	DDOST	OST48_HUMAN	Dolichyl-diphosphooligosaccharide--protein glycosyltransferase 48 kDa subunit (DDOST 48 kDa subunit) (Oligosaccharyl transferase 48 kDa subunit)	456	50801
Q14739	LBR	LBR_HUMAN	Delta(14)-sterol reductase LBR (Delta-14-SR) (EC 1.3.1.70) (3-beta-hydroxysterol Delta (14)-reductase) (C-14 sterol reductase) (C14SR) (Integral nuclear envelope inner membrane protein) (LMN2R) (Lamin-B receptor) (Sterol C14-reductase)	615	70703
Q9UIJ7	AK3	KAD3_HUMAN	GTP:AMP phosphotransferase AK3, mitochondrial (EC 2.7.4.10) (Adenylate kinase 3) (Adenylate kinase 3 alpha-like 1) (Adenylate kinase isozyme 3)	227	25565
Q9BXS5	AP1M1	AP1M1_HUMAN	AP-1 complex subunit mu-1 (AP-mu chain family member mu1A) (Adaptor protein complex AP-1 subunit mu-1) (Adaptor-related protein complex 1 subunit mu-1) (Clathrin assembly protein complex 1 mu-1 medium chain 1) (Clathrin coat assembly protein AP47) (Clathrin coat-associated protein AP47) (Golgi adaptor HA1/AP1 adaptin mu-1 subunit) (Mu-adaptin 1) (Mu1A-adaptin)	423	48587
P61163	ACTR1A	ACTZ_HUMAN	Alpha-centractin (Centractin) (ARP1) (Actin-RPV) (Centrosome-associated actin homolog)	376	42614
P19367	HK1	HXK1_HUMAN	Hexokinase-1 (EC 2.7.1.1) (Brain form hexokinase) (Hexokinase type I) (HK I) (Hexokinase-A)	917	102486
P14635	CCNB1	CCNB1_HUMAN	G2/mitotic-specific cyclin-B1	433	48337
Q9BY67	CADM1	CADM1_HUMAN	Cell adhesion molecule 1 (Immunoglobulin superfamily member 4) (IgSF4) (Nectin-like protein 2) (NECL-2) (Spermatogenic immunoglobulin superfamily) (SgIgSF) (Synaptic cell adhesion molecule) (SynCAM) (Tumor suppressor in lung cancer 1) (TSLC-1)	442	48509
Q9HCM4	EPB41L5	E41L5_HUMAN	Band 4.1-like protein 5 (Erythrocyte membrane protein band 4.1-like 5)	733	81856
Q9NVJ2	ARL8B	ARL8B_HUMAN	ADP-ribosylation factor-like protein 8B (EC 3.6.5.2) (ADP-ribosylation factor-like protein 10C) (Novel small G protein indispensable for equal chromosome segregation 1)	186	21539
Q9BZZ5	API5	API5_HUMAN	Apoptosis inhibitor 5 (API-5) (Antiapoptosis clone 11 protein) (AAC-11) (Cell migration-inducing gene 8 protein) (Fibroblast growth factor 2-interacting factor) (FIF) (Protein XAGL)	524	59005
Q9BWP8	COLEC11	COL11_HUMAN	Collectin-11 (Collectin kidney protein 1) (CL-K1)	271	28665
Q8N3X1	FNBP4	FNBP4_HUMAN	Formin-binding protein 4 (Formin-binding protein 30)	1017	110266
Q9NVZ3	NECAP2	NECP2_HUMAN	Adaptin ear-binding coat-associated protein 2 (NECAP endocytosis-associated protein 2) (NECAP-2)	263	28339
Q8WY22	BRI3BP	BRI3B_HUMAN	BRI3-binding protein (I3-binding protein) (Cervical cancer 1 proto-oncogene-binding protein KG19) (HCCRBP-1)	251	27836
P51178	PLCD1	PLCD1_HUMAN	1-phosphatidylinositol 4,5-bisphosphate phosphodiesterase delta-1 (EC 3.1.4.11) (Phosphoinositide phospholipase C-delta-1) (Phospholipase C-III) (PLC-III) (Phospholipase C-delta-1) (PLC-delta-1)	756	85665
Q9C0C9	UBE2O	UBE2O_HUMAN	(E3-independent) E2 ubiquitin-conjugating enzyme (EC 2.3.2.24) (E2/E3 hybrid ubiquitin-protein ligase UBE2O) (Ubiquitin carrier protein O) (Ubiquitin-conjugating enzyme E2 O) (Ubiquitin-conjugating enzyme E2 of 230 kDa) (Ubiquitin-conjugating enzyme E2-230K) (Ubiquitin-protein ligase O)	1292	141293
Q09028	RBBP4	RBBP4_HUMAN	Histone-binding protein RBBP4 (Chromatin assembly factor 1 subunit C) (CAF-1 subunit C) (Chromatin assembly factor I p48 subunit) (CAF-I 48 kDa subunit) (CAF-I p48) (Nucleosome-remodeling factor subunit RBAP48) (Retinoblastoma-binding protein 4) (RBBP-4) (Retinoblastoma-binding protein p48)	425	47656
P53618	COPB1	COPB_HUMAN	Coatomer subunit beta (Beta-coat protein) (Beta-COP)	953	107142
P27348	YWHAQ	1433T_HUMAN	14-3-3 protein theta (14-3-3 protein T-cell) (14-3-3 protein tau) (Protein HS1)	245	27764
Q9UKN8	GTF3C4	TF3C4_HUMAN	General transcription factor 3C polypeptide 4 (EC 2.3.1.48) (TF3C-delta) (Transcription factor IIIC 90 kDa subunit) (TFIIIC 90 kDa subunit) (TFIIIC90) (Transcription factor IIIC subunit delta)	822	91982
P21291	CSRP1	CSRP1_HUMAN	Cysteine and glycine-rich protein 1 (Cysteine-rich protein 1) (CRP) (CRP1) (Epididymis luminal protein 141) (HEL-141)	193	20567
Q8IUE1	TGIF2LX	TF2LX_HUMAN	Homeobox protein TGIF2LX (TGF-beta-induced transcription factor 2-like protein) (TGFB-induced factor 2-like protein, X-linked) (TGIF-like on the X)	241	26675
Q9Y5Q9	GTF3C3	TF3C3_HUMAN	General transcription factor 3C polypeptide 3 (Transcription factor IIIC 102 kDa subunit) (TFIIIC 102 kDa subunit) (TFIIIC102) (Transcription factor IIIC subunit gamma) (TF3C-gamma)	886	101272
Q6ZU80	CEP128	CE128_HUMAN	Centrosomal protein of 128 kDa (Cep128)	1094	128015
O95861	BPNT1	BPNT1_HUMAN	3'(2'),5'-bisphosphate nucleotidase 1 (EC 3.1.3.7) (3'-phosphoadenosine 5'-phosphate phosphatase) (PAP phosphatase) (Bisphosphate 3'-nucleotidase 1) (BPntase 1) (HsPIP) (Inositol-polyphosphate 1-phosphatase) (EC 3.1.3.57)	308	33392
Q8NFM7	IL17RD	I17RD_HUMAN	Interleukin-17 receptor D (IL-17 receptor D) (IL-17RD) (IL17Rhom) (Interleukin-17 receptor-like protein) (Sef homolog) (hSef)	739	82411
Q9UBC2	EPS15L1	EP15R_HUMAN	Epidermal growth factor receptor substrate 15-like 1 (Eps15-related protein) (Eps15R)	864	94255
Q9BT40	INPP5K	INP5K_HUMAN	Inositol polyphosphate 5-phosphatase K (EC 3.1.3.56) (Phosphatidylinositol-3,4,5-trisphosphate 5-phosphatase) (EC 3.1.3.86) (Phosphatidylinositol-4,5-bisphosphate 5-phosphatase) (EC 3.1.3.36) (Skeletal muscle and kidney-enriched inositol phosphatase)	448	51090
P62750	RPL23A	RL23A_HUMAN	Large ribosomal subunit protein uL23 (60S ribosomal protein L23a)	156	17695
Q8WYA0	IFT81	IFT81_HUMAN	Intraflagellar transport protein 81 homolog (Carnitine deficiency-associated protein expressed in ventricle 1) (CDV-1)	676	79746
Q9HAT8	PELI2	PELI2_HUMAN	E3 ubiquitin-protein ligase pellino homolog 2 (Pellino-2) (EC 2.3.2.27) (RING-type E3 ubiquitin transferase pellino homolog 2)	420	46435
Q5RKV6	EXOSC6	EXOS6_HUMAN	Exosome complex component MTR3 (Exosome component 6) (mRNA transport regulator 3 homolog) (hMtr3) (p11)	272	28235
P51570	GALK1	GALK1_HUMAN	Galactokinase (EC 2.7.1.6) (Galactose kinase)	392	42272
Q12905	ILF2	ILF2_HUMAN	Interleukin enhancer-binding factor 2 (Nuclear factor of activated T-cells 45 kDa)	390	43062
Q9H079	KATNBL1	KTBL1_HUMAN	KATNB1-like protein 1 (Katanin p80 subunit B-like 1)	304	34767
Q7Z589	EMSY	EMSY_HUMAN	BRCA2-interacting transcriptional repressor EMSY	1322	141468
P99999	CYCS	CYC_HUMAN	Cytochrome c	105	11749
Q9NVI1	FANCI	FANCI_HUMAN	Fanconi anemia group I protein (Protein FACI)	1328	149324
Q7Z4H3	HDDC2	HDDC2_HUMAN	5'-deoxynucleotidase HDDC2 (EC 3.1.3.89) (HD domain-containing protein 2) (Hepatitis C virus NS5A-transactivated protein 2) (HCV NS5A-transactivated protein 2)	204	23390
Q96ET8	TVP23C	TV23C_HUMAN	Golgi apparatus membrane protein TVP23 homolog C	276	31105
Q96CS3	FAF2	FAF2_HUMAN	FAS-associated factor 2 (UBX domain-containing protein 3B) (UBX domain-containing protein 8)	445	52623
O43719	HTATSF1	HTSF1_HUMAN	17S U2 SnRNP complex component HTATSF1 (HIV Tat-specific factor 1) (Tat-SF1)	755	85853
Q15047	SETDB1	SETB1_HUMAN	Histone-lysine N-methyltransferase SETDB1 (EC 2.1.1.366) (ERG-associated protein with SET domain) (ESET) (Histone H3-K9 methyltransferase 4) (H3-K9-HMTase 4) (Lysine N-methyltransferase 1E) (SET domain bifurcated 1)	1291	143157
Q9Y5B9	SUPT16H	SP16H_HUMAN	FACT complex subunit SPT16 (Chromatin-specific transcription elongation factor 140 kDa subunit) (FACT 140 kDa subunit) (FACTp140) (Facilitates chromatin transcription complex subunit SPT16) (hSPT16)	1047	119914
Q9NUQ3	TXLNG	TXLNG_HUMAN	Gamma-taxilin (Environmental lipopolysaccharide-responding gene protein) (Factor inhibiting ATF4-mediated transcription) (FIAT) (Lipopolysaccharide-specific response protein 5)	528	60586
Q92616	GCN1	GCN1_HUMAN	Stalled ribosome sensor GCN1 (GCN1 eIF-2-alpha kinase activator homolog) (GCN1-like protein 1) (General control of amino-acid synthesis 1-like protein 1) (Translational activator GCN1) (HsGCN1)	2671	292710
P46977	STT3A	STT3A_HUMAN	Dolichyl-diphosphooligosaccharide--protein glycosyltransferase subunit STT3A (Oligosaccharyl transferase subunit STT3A) (STT3-A) (EC 2.4.99.18) (B5) (Integral membrane protein 1) (Transmembrane protein TMC)	705	80530
P48723	HSPA13	HSP13_HUMAN	Heat shock 70 kDa protein 13 (Heat shock protein family A member 13) (Microsomal stress-70 protein ATPase core) (Stress-70 protein chaperone microsome-associated 60 kDa protein)	471	51927
O43150	ASAP2	ASAP2_HUMAN	Arf-GAP with SH3 domain, ANK repeat and PH domain-containing protein 2 (Development and differentiation-enhancing factor 2) (Paxillin-associated protein with ARF GAP activity 3) (PAG3) (Pyk2 C-terminus-associated protein) (PAP)	1006	111651
Q5T8D3	ACBD5	ACBD5_HUMAN	Acyl-CoA-binding domain-containing protein 5	534	60092
Q8NBT2	SPC24	SPC24_HUMAN	Kinetochore protein Spc24 (hSpc24)	197	22443
Q96EK5	KIFBP	KBP_HUMAN	KIF-binding protein (KIF1-binding protein) (Kinesin family binding protein)	621	71814
Q04656	ATP7A	ATP7A_HUMAN	Copper-transporting ATPase 1 (EC 7.2.2.8) (Copper pump 1) (Menkes disease-associated protein)	1500	163373
O60573	EIF4E2	IF4E2_HUMAN	Eukaryotic translation initiation factor 4E type 2 (eIF-4E type 2) (eIF4E type 2) (Eukaryotic translation initiation factor 4E homologous protein) (Eukaryotic translation initiation factor 4E-like 3) (eIF4E-like protein 4E-LP) (mRNA cap-binding protein 4EHP) (h4EHP) (mRNA cap-binding protein type 3)	245	28362
Q14004	CDK13	CDK13_HUMAN	Cyclin-dependent kinase 13 (EC 2.7.11.22) (EC 2.7.11.23) (CDC2-related protein kinase 5) (Cell division cycle 2-like protein kinase 5) (Cell division protein kinase 13) (hCDK13) (Cholinesterase-related cell division controller)	1512	164923
Q9H9P8	L2HGDH	L2HDH_HUMAN	L-2-hydroxyglutarate dehydrogenase, mitochondrial (EC 1.1.99.2) (Duranin)	463	50316
Q9GZT9	EGLN1	EGLN1_HUMAN	Egl nine homolog 1 (EC 1.14.11.29) (Hypoxia-inducible factor prolyl hydroxylase 2) (HIF-PH2) (HIF-prolyl hydroxylase 2) (HPH-2) (Prolyl hydroxylase domain-containing protein 2) (PHD2) (SM-20)	426	46021
Q5VT06	CEP350	CE350_HUMAN	Centrosome-associated protein 350 (Cep350) (Centrosome-associated protein of 350 kDa)	3117	350930
P19784	CSNK2A2	CSK22_HUMAN	Casein kinase II subunit alpha' (CK II alpha') (EC 2.7.11.1)	350	41213
P09467	FBP1	F16P1_HUMAN	Fructose-1,6-bisphosphatase 1 (FBPase 1) (EC 3.1.3.11) (D-fructose-1,6-bisphosphate 1-phosphohydrolase 1) (Liver FBPase)	338	36842
Q969P0	IGSF8	IGSF8_HUMAN	Immunoglobulin superfamily member 8 (IgSF8) (CD81 partner 3) (Glu-Trp-Ile EWI motif-containing protein 2) (EWI-2) (Keratinocytes-associated transmembrane protein 4) (KCT-4) (LIR-D1) (Prostaglandin regulatory-like protein) (PGRL) (CD antigen CD316)	613	65034
Q9H0R4	HDHD2	HDHD2_HUMAN	Haloacid dehalogenase-like hydrolase domain-containing protein 2	259	28536
O43488	AKR7A2	ARK72_HUMAN	Aflatoxin B1 aldehyde reductase member 2 (EC 1.1.1.n11) (AFB1 aldehyde reductase 1) (AFB1-AR 1) (Aldoketoreductase 7) (Succinic semialdehyde reductase) (SSA reductase)	359	39589
Q08379	GOLGA2	GOGA2_HUMAN	Golgin subfamily A member 2 (130 kDa cis-Golgi matrix protein) (GM130) (GM130 autoantigen) (Golgin-95)	1002	113086
Q9H488	POFUT1	OFUT1_HUMAN	GDP-fucose protein O-fucosyltransferase 1 (EC 2.4.1.221) (Peptide-O-fucosyltransferase 1) (O-FucT-1)	388	43956
Q9Y547	IFT25	IFT25_HUMAN	Intraflagellar transport protein 25 homolog (Heat shock protein beta-11) (Hspb11) (Heat shock protein family B member 11) (Placental protein 25) (PP25)	144	16297
Q07820	MCL1	MCL1_HUMAN	Induced myeloid leukemia cell differentiation protein Mcl-1 (Bcl-2-like protein 3) (Bcl2-L-3) (Bcl-2-related protein EAT/mcl1) (mcl1/EAT)	350	37337
Q5SQI0	ATAT1	ATAT_HUMAN	Alpha-tubulin N-acetyltransferase 1 (Alpha-TAT) (Alpha-TAT1) (TAT) (EC 2.3.1.108) (Acetyltransferase mec-17 homolog)	421	46810
P53701	HCCS	CCHL_HUMAN	Holocytochrome c-type synthase (EC 4.4.1.17) (Cytochrome c-type heme lyase)	268	30602
P51826	AFF3	AFF3_HUMAN	AF4/FMR2 family member 3 (Lymphoid nuclear protein related to AF4) (Protein LAF-4)	1226	133503
P01116	KRAS	RASK_HUMAN	GTPase KRas (EC 3.6.5.2) (K-Ras 2) (Ki-Ras) (c-K-ras) (c-Ki-ras) [Cleaved into: GTPase KRas, N-terminally processed]	189	21656
O00458	IFRD1	IFRD1_HUMAN	Interferon-related developmental regulator 1 (Nerve growth factor-inducible protein PC4)	451	50269
P12268	IMPDH2	IMDH2_HUMAN	Inosine-5'-monophosphate dehydrogenase 2 (IMP dehydrogenase 2) (IMPD 2) (IMPDH 2) (EC 1.1.1.205) (Inosine-5'-monophosphate dehydrogenase type II) (IMP dehydrogenase II) (IMPDH-II)	514	55805
Q3SY84	KRT71	K2C71_HUMAN	Keratin, type II cytoskeletal 71 (Cytokeratin-71) (CK-71) (Keratin-71) (K71) (Type II inner root sheath-specific keratin-K6irs1) (Keratin 6 irs) (hK6irs) (hK6irs1) (Type-II keratin Kb34)	523	57292
P27824	CANX	CALX_HUMAN	Calnexin (IP90) (Major histocompatibility complex class I antigen-binding protein p88) (p90)	592	67568
Q7Z5G4	GOLGA7	GOGA7_HUMAN	Golgin subfamily A member 7 (Golgi complex-associated protein of 16 kDa)	137	15824
P40925	MDH1	MDHC_HUMAN	Malate dehydrogenase, cytoplasmic (EC 1.1.1.37) (Aromatic alpha-keto acid reductase) (KAR) (EC 1.1.1.96) (Cytosolic malate dehydrogenase)	334	36426
Q9Y6A4	CFAP20	CFA20_HUMAN	Cilia- and flagella-associated protein 20 (Basal body up-regulated protein 22) (Transcription factor IIB)	193	22774
P04843	RPN1	RPN1_HUMAN	Dolichyl-diphosphooligosaccharide--protein glycosyltransferase subunit 1 (Dolichyl-diphosphooligosaccharide--protein glycosyltransferase 67 kDa subunit) (Ribophorin I) (RPN-I) (Ribophorin-1)	607	68569
P36915	GNL1	GNL1_HUMAN	Guanine nucleotide-binding protein-like 1 (GTP-binding protein HSR1)	607	68661
Q9P265	DIP2B	DIP2B_HUMAN	Disco-interacting protein 2 homolog B (DIP2 homolog B)	1576	171492
P22695	UQCRC2	QCR2_HUMAN	Cytochrome b-c1 complex subunit 2, mitochondrial (Complex III subunit 2) (Core protein II) (Ubiquinol-cytochrome-c reductase complex core protein 2)	453	48443
Q9BUM1	G6PC3	G6PC3_HUMAN	Glucose-6-phosphatase 3 (G-6-Pase 3) (G6Pase 3) (EC 3.1.3.9) (Glucose-6-phosphatase beta) (G6Pase-beta) (Ubiquitous glucose-6-phosphatase catalytic subunit-related protein)	346	38735
P62263	RPS14	RS14_HUMAN	Small ribosomal subunit protein uS11 (40S ribosomal protein S14)	151	16273
Q9UJU6	DBNL	DBNL_HUMAN	Drebrin-like protein (Cervical SH3P7) (Cervical mucin-associated protein) (Drebrin-F) (HPK1-interacting protein of 55 kDa) (HIP-55) (SH3 domain-containing protein 7)	430	48207
Q9UGU5	HMGXB4	HMGX4_HUMAN	HMG domain-containing protein 4 (HMG box-containing protein 4) (High mobility group protein 2-like 1) (Protein HMGBCG)	601	65712
Q96BR5	COA7	COA7_HUMAN	Cytochrome c oxidase assembly factor 7 (Beta-lactamase hcp-like protein) (Respiratory chain assembly factor 1) (Sel1 repeat-containing protein 1)	231	25709
P51797	CLCN6	CLCN6_HUMAN	H(+)/Cl(-) exchange transporter 6 (Chloride channel protein 6) (ClC-6) (Chloride transport protein 6)	869	97289
Q9UH77	KLHL3	KLHL3_HUMAN	Kelch-like protein 3	587	64970
Q8IU81	IRF2BP1	I2BP1_HUMAN	Interferon regulatory factor 2-binding protein 1 (IRF-2-binding protein 1) (IRF-2BP1) (Probable E3 ubiquitin-protein ligase IRF2BP1) (EC 2.3.2.27) (Probable RING-type E3 ubiquitin transferase IRF2BP1)	584	61688
Q9H9B1	EHMT1	EHMT1_HUMAN	Histone-lysine N-methyltransferase EHMT1 (EC 2.1.1.-) (EC 2.1.1.367) (Euchromatic histone-lysine N-methyltransferase 1) (Eu-HMTase1) (G9a-like protein 1) (GLP) (GLP1) (Histone H3-K9 methyltransferase 5) (H3-K9-HMTase 5) (Lysine N-methyltransferase 1D)	1298	141466
O60241	ADGRB2	AGRB2_HUMAN	Adhesion G protein-coupled receptor B2 (Brain-specific angiogenesis inhibitor 2)	1585	172656
Q96A35	MRPL24	RM24_HUMAN	Large ribosomal subunit protein uL24m (39S ribosomal protein L24, mitochondrial) (L24mt) (MRP-L24)	216	24915
Q9NPH3	IL1RAP	IL1AP_HUMAN	Interleukin-1 receptor accessory protein (IL-1 receptor accessory protein) (IL-1RAcP) (EC 3.2.2.6) (Interleukin-1 receptor 3) (IL-1R-3) (IL-1R3)	570	65418
P31946	YWHAB	1433B_HUMAN	14-3-3 protein beta/alpha (Protein 1054) (Protein kinase C inhibitor protein 1) (KCIP-1) [Cleaved into: 14-3-3 protein beta/alpha, N-terminally processed]	246	28082
P50416	CPT1A	CPT1A_HUMAN	Carnitine O-palmitoyltransferase 1, liver isoform (CPT1-L) (EC 2.3.1.21) (Carnitine O-palmitoyltransferase I, liver isoform) (CPT I) (CPTI-L) (Carnitine palmitoyltransferase 1A) (Succinyltransferase CPT1A) (EC 2.3.1.-)	773	88368
Q8TCJ2	STT3B	STT3B_HUMAN	Dolichyl-diphosphooligosaccharide--protein glycosyltransferase subunit STT3B (Oligosaccharyl transferase subunit STT3B) (STT3-B) (EC 2.4.99.18) (Source of immunodominant MHC-associated peptides homolog)	826	93674
Q71RC2	LARP4	LARP4_HUMAN	La-related protein 4 (La ribonucleoprotein domain family member 4)	724	80596
Q16566	CAMK4	KCC4_HUMAN	Calcium/calmodulin-dependent protein kinase type IV (CaMK IV) (EC 2.7.11.17) (CaM kinase-GR)	473	51926
P05141	SLC25A5	ADT2_HUMAN	ADP/ATP translocase 2 (ADP,ATP carrier protein 2) (ADP,ATP carrier protein, fibroblast isoform) (Adenine nucleotide translocator 2) (ANT 2) (Solute carrier family 25 member 5) [Cleaved into: ADP/ATP translocase 2, N-terminally processed]	298	32852
Q86YS7	C2CD5	C2CD5_HUMAN	C2 domain-containing protein 5 (C2 domain-containing phosphoprotein of 138 kDa)	1000	110447
P61769	B2M	B2MG_HUMAN	Beta-2-microglobulin [Cleaved into: Beta-2-microglobulin form pI 5.3]	119	13715
Q75T13	PGAP1	PGAP1_HUMAN	GPI inositol-deacylase (EC 3.1.-.-) (Post-GPI attachment to proteins factor 1) (hPGAP1)	922	105383
Q14344	GNA13	GNA13_HUMAN	Guanine nucleotide-binding protein subunit alpha-13 (G alpha-13) (G-protein subunit alpha-13)	377	44050
P60842	EIF4A1	IF4A1_HUMAN	Eukaryotic initiation factor 4A-I (eIF-4A-I) (eIF4A-I) (EC 3.6.4.13) (ATP-dependent RNA helicase eIF4A-1)	406	46154
P00492	HPRT1	HPRT_HUMAN	Hypoxanthine-guanine phosphoribosyltransferase (HGPRT) (HGPRTase) (EC 2.4.2.8)	218	24579
O00203	AP3B1	AP3B1_HUMAN	AP-3 complex subunit beta-1 (Adaptor protein complex AP-3 subunit beta-1) (Adaptor-related protein complex 3 subunit beta-1) (Beta-3A-adaptin) (Clathrin assembly protein complex 3 beta-1 large chain)	1094	121320
Q9C0C2	TNKS1BP1	TB182_HUMAN	182 kDa tankyrase-1-binding protein	1729	181796
Q8NCB2	CAMKV	CAMKV_HUMAN	CaM kinase-like vesicle-associated protein	501	54354
O75027	ABCB7	ABCB7_HUMAN	Iron-sulfur clusters transporter ABCB7, mitochondrial (ATP-binding cassette sub-family B member 7, mitochondrial) (ATP-binding cassette transporter 7) (ABC transporter 7 protein)	752	82641
Q9BXW7	HDHD5	HDHD5_HUMAN	Haloacid dehalogenase-like hydrolase domain-containing 5 (Cat eye syndrome critical region protein 5)	423	46321
P61803	DAD1	DAD1_HUMAN	Dolichyl-diphosphooligosaccharide--protein glycosyltransferase subunit DAD1 (Oligosaccharyl transferase subunit DAD1) (Defender against cell death 1) (DAD-1)	113	12497
P00813	ADA	ADA_HUMAN	Adenosine deaminase (EC 3.5.4.4) (Adenosine aminohydrolase)	363	40764
P24387	CRHBP	CRHBP_HUMAN	Corticotropin-releasing factor-binding protein (CRF-BP) (CRF-binding protein) (Corticotropin-releasing hormone-binding protein) (CRH-BP)	322	36144
Q7L5D6	GET4	GET4_HUMAN	Golgi to ER traffic protein 4 homolog (Conserved edge-expressed protein) (Transmembrane domain recognition complex 35 kDa subunit) (TRC35)	327	36504
P61981	YWHAG	1433G_HUMAN	14-3-3 protein gamma (Protein kinase C inhibitor protein 1) (KCIP-1) [Cleaved into: 14-3-3 protein gamma, N-terminally processed]	247	28303
Q9C099	LRRCC1	LRCC1_HUMAN	Leucine-rich repeat and coiled-coil domain-containing protein 1 (Centrosomal leucine-rich repeat and coiled-coil domain-containing protein)	1032	119596
O14979	HNRNPDL	HNRDL_HUMAN	Heterogeneous nuclear ribonucleoprotein D-like (hnRNP D-like) (hnRNP DL) (AU-rich element RNA-binding factor) (JKT41-binding protein) (Protein laAUF1)	420	46438
O15235	MRPS12	RT12_HUMAN	Small ribosomal subunit protein uS12m (28S ribosomal protein S12, mitochondrial) (MRP-S12) (S12mt) (MT-RPS12)	138	15173
Q8WUA4	GTF3C2	TF3C2_HUMAN	General transcription factor 3C polypeptide 2 (TF3C-beta) (Transcription factor IIIC 110 kDa subunit) (TFIIIC 110 kDa subunit) (TFIIIC110) (Transcription factor IIIC subunit beta)	911	100680
P25054	APC	APC_HUMAN	Adenomatous polyposis coli protein (Protein APC) (Deleted in polyposis 2.5)	2843	311646
Q6PKG0	LARP1	LARP1_HUMAN	La-related protein 1 (La ribonucleoprotein domain family member 1)	1096	123510
P10644	PRKAR1A	KAP0_HUMAN	cAMP-dependent protein kinase type I-alpha regulatory subunit (Tissue-specific extinguisher 1) (TSE1)	381	42982
Q8N3C0	ASCC3	ASCC3_HUMAN	Activating signal cointegrator 1 complex subunit 3 (EC 3.6.4.12) (ASC-1 complex subunit p200) (ASC1p200) (Helicase, ATP binding 1) (Trip4 complex subunit p200)	2202	251460
P62877	RBX1	RBX1_HUMAN	E3 ubiquitin-protein ligase RBX1 (EC 2.3.2.27) (EC 2.3.2.32) (E3 ubiquitin-protein transferase RBX1) (Protein ZYP) (RING finger protein 75) (RING-box protein 1) (Rbx1) (Regulator of cullins 1) (ROC1) [Cleaved into: E3 ubiquitin-protein ligase RBX1, N-terminally processed (E3 ubiquitin-protein transferase RBX1, N-terminally processed)]	108	12274
P56537	EIF6	IF6_HUMAN	Eukaryotic translation initiation factor 6 (eIF-6) (B(2)GCN homolog) (B4 integrin interactor) (CAB) (p27(BBP))	245	26599
O75054	IGSF3	IGSF3_HUMAN	Immunoglobulin superfamily member 3 (IgSF3) (Glu-Trp-Ile EWI motif-containing protein 3) (EWI-3)	1194	135196
P09669	COX6C	COX6C_HUMAN	Cytochrome c oxidase subunit 6C (Cytochrome c oxidase polypeptide VIc)	75	8781
P49411	TUFM	EFTU_HUMAN	Elongation factor Tu, mitochondrial (EF-Tu) (EC 3.6.5.3) (P43)	455	49875
P19387	POLR2C	RPB3_HUMAN	DNA-directed RNA polymerase II subunit RPB3 (RNA polymerase II subunit 3) (RNA polymerase II subunit B3) (DNA-directed RNA polymerase II 33 kDa polypeptide) (RPB33) (DNA-directed RNA polymerase II subunit C) (RPB31)	275	31441
Q01970	PLCB3	PLCB3_HUMAN	1-phosphatidylinositol 4,5-bisphosphate phosphodiesterase beta-3 (EC 3.1.4.11) (Phosphoinositide phospholipase C-beta-3) (Phospholipase C-beta-3) (PLC-beta-3)	1234	138799
Q6P1L8	MRPL14	RM14_HUMAN	Large ribosomal subunit protein uL14m (39S ribosomal protein L14, mitochondrial) (L14mt) (MRP-L14) (39S ribosomal protein L32, mitochondrial) (L32mt) (MRP-L32)	145	15948
P18510	IL1RN	IL1RA_HUMAN	Interleukin-1 receptor antagonist protein (IL-1RN) (IL-1ra) (IRAP) (ICIL-1RA) (IL1 inhibitor) (Anakinra)	177	20055
P30520	ADSS2	PURA2_HUMAN	Adenylosuccinate synthetase isozyme 2 (AMPSase 2) (AdSS 2) (EC 6.3.4.4) (Adenylosuccinate synthetase, acidic isozyme) (Adenylosuccinate synthetase, liver isozyme) (L-type adenylosuccinate synthetase) (IMP--aspartate ligase 2)	456	50097
Q86WI1	PKHD1L1	PKHL1_HUMAN	Fibrocystin-L (Polycystic kidney and hepatic disease 1-like protein 1) (PKHD1-like protein 1)	4243	465734
Q9HAV0	GNB4	GBB4_HUMAN	Guanine nucleotide-binding protein subunit beta-4 (Transducin beta chain 4)	340	37567
O60645	EXOC3	EXOC3_HUMAN	Exocyst complex component 3 (Exocyst complex component Sec6)	745	85567
Q7L8L6	FASTKD5	FAKD5_HUMAN	FAST kinase domain-containing protein 5, mitochondrial	764	86574
Q96IY1	NSL1	NSL1_HUMAN	Kinetochore-associated protein NSL1 homolog	281	32162
P55884	EIF3B	EIF3B_HUMAN	Eukaryotic translation initiation factor 3 subunit B (eIF3b) (Eukaryotic translation initiation factor 3 subunit 9) (Prt1 homolog) (hPrt1) (eIF-3-eta) (eIF3 p110) (eIF3 p116)	814	92482
P26583	HMGB2	HMGB2_HUMAN	High mobility group protein B2 (High mobility group protein 2) (HMG-2)	209	24034
Q8TAG9	EXOC6	EXOC6_HUMAN	Exocyst complex component 6 (Exocyst complex component Sec15A) (SEC15-like protein 1)	804	93722
Q02127	DHODH	PYRD_HUMAN	Dihydroorotate dehydrogenase (quinone), mitochondrial (DHOdehase) (EC 1.3.5.2) (Dihydroorotate oxidase)	395	42867
O14967	CLGN	CLGN_HUMAN	Calmegin	610	70039
P30622	CLIP1	CLIP1_HUMAN	CAP-Gly domain-containing linker protein 1 (Cytoplasmic linker protein 1) (Cytoplasmic linker protein 170 alpha-2) (CLIP-170) (Reed-Sternberg intermediate filament-associated protein) (Restin)	1438	162246
Q9BY44	EIF2A	EIF2A_HUMAN	Eukaryotic translation initiation factor 2A (eIF-2A) (65 kDa eukaryotic translation initiation factor 2A) [Cleaved into: Eukaryotic translation initiation factor 2A, N-terminally processed]	585	64990
Q9NXV2	KCTD5	KCTD5_HUMAN	BTB/POZ domain-containing protein KCTD5	234	26093
Q3ZCW2	LGALSL	LEGL_HUMAN	Galectin-related protein (Galectin-like protein) (Lectin galactoside-binding-like protein)	172	18986
P06737	PYGL	PYGL_HUMAN	Glycogen phosphorylase, liver form (EC 2.4.1.1)	847	97149
O15143	ARPC1B	ARC1B_HUMAN	Actin-related protein 2/3 complex subunit 1B (Arp2/3 complex 41 kDa subunit) (p41-ARC)	372	40950
Q96DG6	CMBL	CMBL_HUMAN	Carboxymethylenebutenolidase homolog (EC 3.1.-.-)	245	28048
Q99807	COQ7	COQ7_HUMAN	NADPH-dependent 3-demethoxyubiquinone 3-hydroxylase, mitochondrial (EC 1.14.13.253) (3-demethoxyubiquinone 3-hydroxylase (NADH)) (Timing protein clk-1 homolog) (Ubiquinone biosynthesis monooxygenase COQ7)	217	24277
P00367	GLUD1	DHE3_HUMAN	Glutamate dehydrogenase 1, mitochondrial (GDH 1) (EC 1.4.1.3)	558	61398
Q96SL4	GPX7	GPX7_HUMAN	Glutathione peroxidase 7 (GPx-7) (GSHPx-7) (EC 1.11.1.9) (CL683)	187	20996
P57739	CLDN2	CLD2_HUMAN	Claudin-2 (SP82)	230	24549
P35606	COPB2	COPB2_HUMAN	Coatomer subunit beta' (Beta'-coat protein) (Beta'-COP) (p102)	906	102487
Q96C23	GALM	GALM_HUMAN	Galactose mutarotase (EC 5.1.3.3) (Aldose 1-epimerase)	342	37766
P84085	ARF5	ARF5_HUMAN	ADP-ribosylation factor 5	180	20530
O75525	KHDRBS3	KHDR3_HUMAN	KH domain-containing, RNA-binding, signal transduction-associated protein 3 (RNA-binding protein T-Star) (Sam68-like mammalian protein 2) (SLM-2) (Sam68-like phosphotyrosine protein)	346	38800
Q9NQT4	EXOSC5	EXOS5_HUMAN	Exosome complex component RRP46 (Chronic myelogenous leukemia tumor antigen 28) (Exosome component 5) (Ribosomal RNA-processing protein 46) (p12B)	235	25249
Q8N9N7	LRRC57	LRC57_HUMAN	Leucine-rich repeat-containing protein 57	239	26754
O95202	LETM1	LETM1_HUMAN	Mitochondrial proton/calcium exchanger protein (Electroneutral mitochondrial K(+)/H(+)exchanger) (KHE) (Leucine zipper-EF-hand-containing transmembrane protein 1)	739	83354
Q9ULD4	BRPF3	BRPF3_HUMAN	Bromodomain and PHD finger-containing protein 3	1205	135745
Q96KP1	EXOC2	EXOC2_HUMAN	Exocyst complex component 2 (Exocyst complex component Sec5)	924	104066
P56385	ATP5ME	ATP5I_HUMAN	ATP synthase F(0) complex subunit e, mitochondrial (ATPase subunit e) (ATP synthase membrane subunit e) [Cleaved into: ATP synthase F(0) complex subunit e, mitochondrial, N-terminally processed]	69	7933
P78347	GTF2I	GTF2I_HUMAN	General transcription factor II-I (GTFII-I) (TFII-I) (Bruton tyrosine kinase-associated protein 135) (BAP-135) (BTK-associated protein 135) (SRF-Phox1-interacting protein) (SPIN) (Williams-Beuren syndrome chromosomal region 6 protein)	998	112416
P50995	ANXA11	ANX11_HUMAN	Annexin A11 (56 kDa autoantigen) (Annexin XI) (Annexin-11) (Calcyclin-associated annexin 50) (CAP-50)	505	54390
Q9UKF6	CPSF3	CPSF3_HUMAN	Cleavage and polyadenylation specificity factor subunit 3 (EC 3.1.27.-) (Cleavage and polyadenylation specificity factor 73 kDa subunit) (CPSF 73 kDa subunit) (mRNA 3'-end-processing endonuclease CPSF-73)	684	77486
Q8NAC3	IL17RC	I17RC_HUMAN	Interleukin-17 receptor C (IL-17 receptor C) (IL-17RC) (Interleukin-17 receptor homolog) (IL17Rhom) (Interleukin-17 receptor-like protein) (IL-17RL) (ZcytoR14)	791	86240
P36542	ATP5F1C	ATPG_HUMAN	ATP synthase F(1) complex subunit gamma, mitochondrial (ATP synthase F1 subunit gamma) (F-ATPase gamma subunit)	298	32996
P05362	ICAM1	ICAM1_HUMAN	Intercellular adhesion molecule 1 (ICAM-1) (Major group rhinovirus receptor) (CD antigen CD54)	532	57825
O43776	NARS1	SYNC_HUMAN	Asparagine--tRNA ligase, cytoplasmic (EC 6.1.1.22) (Asparaginyl-tRNA synthetase) (AsnRS) (Asparaginyl-tRNA synthetase 1)	548	62943
Q9NUU6	OTULINL	OTULL_HUMAN	Inactive ubiquitin thioesterase OTULINL	356	42196
Q6NT76	HMBOX1	HMBX1_HUMAN	Homeobox-containing protein 1 (Homeobox telomere-binding protein 1) (Telomere-associated homeobox-containing protein 1)	420	47278
P52907	CAPZA1	CAZA1_HUMAN	F-actin-capping protein subunit alpha-1 (CapZ alpha-1)	286	32923
P19525	EIF2AK2	E2AK2_HUMAN	Interferon-induced, double-stranded RNA-activated protein kinase (EC 2.7.11.1) (Eukaryotic translation initiation factor 2-alpha kinase 2) (eIF-2A protein kinase 2) (Interferon-inducible RNA-dependent protein kinase) (P1/eIF-2A protein kinase) (Protein kinase RNA-activated) (PKR) (Protein kinase R) (Tyrosine-protein kinase EIF2AK2) (EC 2.7.10.2) (p68 kinase)	551	62094
Q9Y3C4	TPRKB	TPRKB_HUMAN	EKC/KEOPS complex subunit TPRKB (PRPK-binding protein) (TP53RK-binding protein)	175	19661
Q05BV3	EML5	EMAL5_HUMAN	Echinoderm microtubule-associated protein-like 5 (EMAP-5)	1969	219427
P34932	HSPA4	HSP74_HUMAN	Heat shock 70 kDa protein 4 (HSP70RY) (Heat shock 70-related protein APG-2) (Heat shock protein family H member 2)	840	94331
Q2TAL8	QRICH1	QRIC1_HUMAN	Transcriptional regulator QRICH1 (Glutamine-rich protein 1)	776	86436
Q9UJY4	GGA2	GGA2_HUMAN	ADP-ribosylation factor-binding protein GGA2 (Gamma-adaptin-related protein 2) (Golgi-localized, gamma ear-containing, ARF-binding protein 2) (VHS domain and ear domain of gamma-adaptin) (Vear)	613	67150
Q9NP66	HMG20A	HM20A_HUMAN	High mobility group protein 20A (HMG box-containing protein 20A) (HMG domain-containing protein 1) (HMG domain-containing protein HMGX1)	347	40144
O15496	PLA2G10	PA2GX_HUMAN	Group 10 secretory phospholipase A2 (EC 3.1.1.4) (Group X secretory phospholipase A2) (GX sPLA2) (sPLA2-X) (Phosphatidylcholine 2-acylhydrolase 10)	165	18153
Q13510	ASAH1	ASAH1_HUMAN	Acid ceramidase (AC) (ACDase) (Acid CDase) (EC 3.5.1.23) (Acylsphingosine deacylase) (Glycosylceramide deacylase) (EC 3.5.1.109) (N-acylethanolamine hydrolase ASAH1) (EC 3.5.1.-) (N-acylsphingosine amidohydrolase) (Putative 32 kDa heart protein) (PHP32) [Cleaved into: Acid ceramidase subunit alpha; Acid ceramidase subunit beta]	395	44660
Q96GG9	DCUN1D1	DCNL1_HUMAN	DCN1-like protein 1 (DCNL1) (DCUN1 domain-containing protein 1) (Defective in cullin neddylation protein 1-like protein 1) (Squamous cell carcinoma-related oncogene)	259	30124
Q8N556	AFAP1	AFAP1_HUMAN	Actin filament-associated protein 1 (110 kDa actin filament-associated protein) (AFAP-110)	730	80725
P31512	FMO4	FMO4_HUMAN	Dimethylaniline monooxygenase [N-oxide-forming] 4 (EC 1.14.13.8) (Dimethylaniline oxidase 4) (Hepatic flavin-containing monooxygenase 4) (FMO 4)	558	63343
P48556	PSMD8	PSMD8_HUMAN	26S proteasome non-ATPase regulatory subunit 8 (26S proteasome regulatory subunit RPN12) (26S proteasome regulatory subunit S14) (p31)	350	39612
P11802	CDK4	CDK4_HUMAN	Cyclin-dependent kinase 4 (EC 2.7.11.22) (Cell division protein kinase 4) (PSK-J3)	303	33730
Q13131	PRKAA1	AAPK1_HUMAN	5'-AMP-activated protein kinase catalytic subunit alpha-1 (AMPK subunit alpha-1) (EC 2.7.11.1) (Acetyl-CoA carboxylase kinase) (ACACA kinase) (Hydroxymethylglutaryl-CoA reductase kinase) (HMGCR kinase) (EC 2.7.11.31) (Tau-protein kinase PRKAA1) (EC 2.7.11.26)	559	64009
Q9H910	JPT2	JUPI2_HUMAN	Jupiter microtubule associated homolog 2 (Hematological and neurological expressed 1-like protein) (HN1-like protein)	190	20063
Q13616	CUL1	CUL1_HUMAN	Cullin-1 (CUL-1)	776	89679
Q13630	GFUS	FCL_HUMAN	GDP-L-fucose synthase (EC 1.1.1.271) (GDP-4-keto-6-deoxy-D-mannose-3,5-epimerase-4-reductase) (Protein FX) (Red cell NADP(H)-binding protein) (Short-chain dehydrogenase/reductase family 4E member 1)	321	35893
P54920	NAPA	SNAA_HUMAN	Alpha-soluble NSF attachment protein (SNAP-alpha) (N-ethylmaleimide-sensitive factor attachment protein alpha)	295	33233
P52701	MSH6	MSH6_HUMAN	DNA mismatch repair protein Msh6 (hMSH6) (G/T mismatch-binding protein) (GTBP) (GTMBP) (MutS protein homolog 6) (MutS-alpha 160 kDa subunit) (p160)	1360	152786
O43281	EFS	EFS_HUMAN	Embryonal Fyn-associated substrate (hEFS) (Cas scaffolding protein family member 3)	561	58815
P54687	BCAT1	BCAT1_HUMAN	Branched-chain-amino-acid aminotransferase, cytosolic (BCAT(c)) (EC 2.6.1.42)	386	42966
Q9ULI0	ATAD2B	ATD2B_HUMAN	ATPase family AAA domain-containing protein 2B	1458	164942
Q9NVM6	DNAJC17	DJC17_HUMAN	DnaJ homolog subfamily C member 17	304	34687
Q9Y6W3	CAPN7	CAN7_HUMAN	Calpain-7 (EC 3.4.22.-) (PalB homolog) (PalBH)	813	92652
P02462	COL4A1	CO4A1_HUMAN	Collagen alpha-1(IV) chain [Cleaved into: Arresten]	1669	160611
P23526	AHCY	SAHH_HUMAN	Adenosylhomocysteinase (AdoHcyase) (EC 3.13.2.1) (S-adenosyl-L-homocysteine hydrolase)	432	47716
Q5F1R6	DNAJC21	DJC21_HUMAN	DnaJ homolog subfamily C member 21 (DnaJ homolog subfamily A member 5) (Protein GS3)	531	62028
Q5JTZ9	AARS2	SYAM_HUMAN	Alanine--tRNA ligase, mitochondrial (EC 6.1.1.7) (Alanyl-tRNA synthetase) (AlaRS) (Protein lactyltransferase AARS2) (EC 6.-.-.-)	985	107340
Q13308	PTK7	PTK7_HUMAN	Inactive tyrosine-protein kinase 7 (Colon carcinoma kinase 4) (CCK-4) (Protein-tyrosine kinase 7) (Pseudo tyrosine kinase receptor 7) (Tyrosine-protein kinase-like 7)	1070	118392
Q9BQS8	FYCO1	FYCO1_HUMAN	FYVE and coiled-coil domain-containing protein 1 (Zinc finger FYVE domain-containing protein 7)	1478	166983
Q9BV57	ADI1	MTND_HUMAN	Acireductone dioxygenase (Acireductone dioxygenase (Fe(2+)-requiring)) (ARD') (Fe-ARD) (EC 1.13.11.54) (Acireductone dioxygenase (Ni(2+)-requiring)) (ARD) (Ni-ARD) (EC 1.13.11.53) (Membrane-type 1 matrix metalloproteinase cytoplasmic tail-binding protein 1) (MTCBP-1) (Submergence-induced protein-like factor) (Sip-L)	179	21498
P30050	RPL12	RL12_HUMAN	Large ribosomal subunit protein uL11 (60S ribosomal protein L12)	165	17819
Q9BV81	EMC6	EMC6_HUMAN	ER membrane protein complex subunit 6 (Transmembrane protein 93)	110	12017
Q5J8M3	EMC4	EMC4_HUMAN	ER membrane protein complex subunit 4 (Cell proliferation-inducing gene 17 protein) (Transmembrane protein 85)	183	20087
P30049	ATP5F1D	ATPD_HUMAN	ATP synthase F(1) complex subunit delta, mitochondrial (ATP synthase F1 subunit delta) (F-ATPase delta subunit)	168	17490
Q9BUT1	BDH2	DHRS6_HUMAN	Dehydrogenase/reductase SDR family member 6 (EC 1.1.1.-) ((R)-beta-hydroxybutyrate dehydrogenase) (3-hydroxybutyrate dehydrogenase type 2) (EC 1.1.1.30) (4-oxo-L-proline reductase) (EC 1.1.1.104) (Oxidoreductase UCPA) (Short chain dehydrogenase/reductase family 15C member 1)	245	26724
Q86U28	ISCA2	ISCA2_HUMAN	Iron-sulfur cluster assembly 2 homolog, mitochondrial (HESB-like domain-containing protein 1)	154	16476
Q9UJX2	CDC23	CDC23_HUMAN	Cell division cycle protein 23 homolog (Anaphase-promoting complex subunit 8) (APC8) (Cyclosome subunit 8)	597	68834
Q7L1Q6	BZW1	5MP2_HUMAN	eIF5-mimic protein 2 (Basic leucine zipper and W2 domain-containing protein 1) (Protein Orf)	419	48043
Q9NZC4	EHF	EHF_HUMAN	ETS homologous factor (hEHF) (ETS domain-containing transcription factor) (Epithelium-specific Ets transcription factor 3) (ESE-3)	300	34892
Q9NSC7	ST6GALNAC1	SIA7A_HUMAN	Alpha-N-acetylgalactosaminide alpha-2,6-sialyltransferase 1 (EC 2.4.3.3) (GalNAc alpha-2,6-sialyltransferase I) (ST6GalNAc I) (ST6GalNAc-I) (ST6GalNAcI) (hST6GalNAc-I) (Sialyltransferase 7A) (SIAT7-A)	600	68564
O00425	IGF2BP3	IF2B3_HUMAN	Insulin-like growth factor 2 mRNA-binding protein 3 (IGF2 mRNA-binding protein 3) (IMP-3) (IGF-II mRNA-binding protein 3) (KH domain-containing protein overexpressed in cancer) (hKOC) (VICKZ family member 3)	579	63705
Q8TE73	DNAH5	DYH5_HUMAN	Dynein axonemal heavy chain 5 (Axonemal beta dynein heavy chain 5) (Ciliary dynein heavy chain 5)	4624	529021
P46063	RECQL	RECQ1_HUMAN	ATP-dependent DNA helicase Q1 (EC 5.6.2.4) (DNA 3'-5' helicase Q1) (DNA helicase, RecQ-like type 1) (RecQ1) (DNA-dependent ATPase Q1) (RecQ protein-like 1)	649	73457
P09211	GSTP1	GSTP1_HUMAN	Glutathione S-transferase P (EC 2.5.1.18) (GST class-pi) (GSTP1-1)	210	23356
Q9NPJ3	ACOT13	ACO13_HUMAN	Acyl-coenzyme A thioesterase 13 (Acyl-CoA thioesterase 13) (EC 3.1.2.-) (Hotdog-fold thioesterase superfamily member 2) (Palmitoyl-CoA hydrolase) (EC 3.1.2.2) (Thioesterase superfamily member 2) (THEM2) [Cleaved into: Acyl-coenzyme A thioesterase 13, N-terminally processed]	140	14960
Q9HDC9	APMAP	APMAP_HUMAN	Adipocyte plasma membrane-associated protein (Protein BSCv)	416	46480
P08758	ANXA5	ANXA5_HUMAN	Annexin A5 (Anchorin CII) (Annexin V) (Annexin-5) (Calphobindin I) (CPB-I) (Endonexin II) (Lipocortin V) (Placental anticoagulant protein 4) (PP4) (Placental anticoagulant protein I) (PAP-I) (Thromboplastin inhibitor) (Vascular anticoagulant-alpha) (VAC-alpha)	320	35937
Q9UQ13	SHOC2	SHOC2_HUMAN	Leucine-rich repeat protein SHOC-2 (Protein soc-2 homolog) (Protein sur-8 homolog)	582	64888
P51665	PSMD7	PSMD7_HUMAN	26S proteasome non-ATPase regulatory subunit 7 (26S proteasome regulatory subunit RPN8) (26S proteasome regulatory subunit S12) (Mov34 protein homolog) (Proteasome subunit p40)	324	37025
Q96KA5	CLPTM1L	CLP1L_HUMAN	Lipid scramblase CLPTM1L (Cisplatin resistance-related protein 9) (CRR9p) (Cleft lip and palate transmembrane protein 1-like protein) (CLPTM1-like protein)	538	62229
Q9H6U6	BCAS3	BCAS3_HUMAN	BCAS3 microtubule associated cell migration factor (Breast carcinoma-amplified sequence 3) (GAOB1)	928	101237
P25685	DNAJB1	DNJB1_HUMAN	DnaJ homolog subfamily B member 1 (DnaJ protein homolog 1) (Heat shock 40 kDa protein 1) (HSP40) (Heat shock protein 40) (Human DnaJ protein 1) (hDj-1)	340	38044
Q15013	MAD2L1BP	MD2BP_HUMAN	MAD2L1-binding protein (Caught by MAD2 protein) (p31(comet))	274	31052
Q9NYV4	CDK12	CDK12_HUMAN	Cyclin-dependent kinase 12 (EC 2.7.11.22) (EC 2.7.11.23) (Cdc2-related kinase, arginine/serine-rich) (CrkRS) (Cell division cycle 2-related protein kinase 7) (CDC2-related protein kinase 7) (Cell division protein kinase 12) (hCDK12)	1490	164155
P42025	ACTR1B	ACTY_HUMAN	Beta-centractin (Actin-related protein 1B) (ARP1B)	376	42293
O60884	DNAJA2	DNJA2_HUMAN	DnaJ homolog subfamily A member 2 (Cell cycle progression restoration gene 3 protein) (Dnj3) (Dj3) (HIRA-interacting protein 4) (Renal carcinoma antigen NY-REN-14)	412	45746
Q92643	PIGK	GPI8_HUMAN	GPI-anchor transamidase (GPI transamidase) (EC 3.-.-.-) (GPI8 homolog) (hGPI8) (Phosphatidylinositol-glycan biosynthesis class K protein) (PIG-K)	395	45252
Q99459	CDC5L	CDC5L_HUMAN	Cell division cycle 5-like protein (Cdc5-like protein) (Pombe cdc5-related protein)	802	92251
Q96C19	EFHD2	EFHD2_HUMAN	EF-hand domain-containing protein D2 (Swiprosin-1)	240	26697
Q9BYC8	MRPL32	RM32_HUMAN	Large ribosomal subunit protein bL32m (39S ribosomal protein L32, mitochondrial) (L32mt) (MRP-L32)	188	21405
Q9BX68	HINT2	HINT2_HUMAN	Adenosine 5'-monophosphoramidase HINT2 (EC 3.9.1.-) (HINT-3) (HIT-17kDa) (Histidine triad nucleotide-binding protein 2, mitochondrial) (HINT-2) (PKCI-1-related HIT protein)	163	17162
P09172	DBH	DOPO_HUMAN	Dopamine beta-hydroxylase (EC 1.14.17.1) (Dopamine beta-monooxygenase) [Cleaved into: Soluble dopamine beta-hydroxylase]	617	69065
Q99747	NAPG	SNAG_HUMAN	Gamma-soluble NSF attachment protein (SNAP-gamma) (N-ethylmaleimide-sensitive factor attachment protein gamma)	312	34746
O95490	ADGRL2	AGRL2_HUMAN	Adhesion G protein-coupled receptor L2 (Calcium-independent alpha-latrotoxin receptor 2) (CIRL-2) (Latrophilin homolog 1) (Latrophilin-2) (Lectomedin-1)	1459	163349
P35475	IDUA	IDUA_HUMAN	Alpha-L-iduronidase (EC 3.2.1.76)	653	72670
O75964	ATP5MG	ATP5L_HUMAN	ATP synthase F(0) complex subunit g, mitochondrial (ATPase subunit g) (ATP synthase membrane subunit g)	103	11428
O60341	KDM1A	KDM1A_HUMAN	Lysine-specific histone demethylase 1A (EC 1.14.99.66) (BRAF35-HDAC complex protein BHC110) (Flavin-containing amine oxidase domain-containing protein 2) ([histone H3]-dimethyl-L-lysine(4) FAD-dependent demethylase 1A)	852	92903
P12429	ANXA3	ANXA3_HUMAN	Annexin A3 (35-alpha calcimedin) (Annexin III) (Annexin-3) (Inositol 1,2-cyclic phosphate 2-phosphohydrolase) (Lipocortin III) (Placental anticoagulant protein III) (PAP-III)	323	36375
O75828	CBR3	CBR3_HUMAN	Carbonyl reductase [NADPH] 3 (EC 1.1.1.184) (NADPH-dependent carbonyl reductase 3) (Quinone reductase CBR3) (EC 1.6.5.10) (Short chain dehydrogenase/reductase family 21C member 2)	277	30850
Q8NCM8	DYNC2H1	DYHC2_HUMAN	Cytoplasmic dynein 2 heavy chain 1 (Cytoplasmic dynein 2 heavy chain) (Dynein cytoplasmic heavy chain 2) (Dynein heavy chain 11) (hDHC11) (Dynein heavy chain isotype 1B)	4307	492622
Q9BRR6	ADPGK	ADPGK_HUMAN	ADP-dependent glucokinase (ADP-GK) (ADPGK) (EC 2.7.1.147) (RbBP-35)	497	54089
P07686	HEXB	HEXB_HUMAN	Beta-hexosaminidase subunit beta (EC 3.2.1.52) (Beta-N-acetylhexosaminidase subunit beta) (Hexosaminidase subunit B) (Cervical cancer proto-oncogene 7 protein) (HCC-7) (N-acetyl-beta-glucosaminidase subunit beta) [Cleaved into: Beta-hexosaminidase subunit beta chain B; Beta-hexosaminidase subunit beta chain A]	556	63137
Q16739	UGCG	CEGT_HUMAN	Ceramide glucosyltransferase (EC 2.4.1.80) (GLCT-1) (Glucosylceramide synthase) (GCS) (Glycosylceramide synthase) (UDP-glucose ceramide glucosyltransferase) (UDP-glucose:N-acylsphingosine D-glucosyltransferase)	394	44854
Q01469	FABP5	FABP5_HUMAN	Fatty acid-binding protein 5 (Epidermal-type fatty acid-binding protein) (E-FABP) (Fatty acid-binding protein, epidermal) (Psoriasis-associated fatty acid-binding protein homolog) (PA-FABP)	135	15164
O15111	CHUK	IKKA_HUMAN	Inhibitor of nuclear factor kappa-B kinase subunit alpha (I-kappa-B kinase alpha) (IKK-A) (IKK-alpha) (IkBKA) (IkappaB kinase) (EC 2.7.11.10) (Conserved helix-loop-helix ubiquitous kinase) (I-kappa-B kinase 1) (IKK-1) (IKK1) (Nuclear factor NF-kappa-B inhibitor kinase alpha) (NFKBIKA) (Transcription factor 16) (TCF-16)	745	84640
Q32MZ4	LRRFIP1	LRRF1_HUMAN	Leucine-rich repeat flightless-interacting protein 1 (LRR FLII-interacting protein 1) (GC-binding factor 2) (TAR RNA-interacting protein)	808	89253
P07203	GPX1	GPX1_HUMAN	Glutathione peroxidase 1 (GPx-1) (GSHPx-1) (EC 1.11.1.9) (Cellular glutathione peroxidase) (Phospholipid-hydroperoxide glutathione peroxidase GPX1) (EC 1.11.1.12)	203	22088
Q9Y2Q3	GSTK1	GSTK1_HUMAN	Glutathione S-transferase kappa 1 (EC 2.5.1.18) (GST 13-13) (GST class-kappa) (GSTK1-1) (hGSTK1) (Glutathione S-transferase subunit 13)	226	25497
Q9BZD4	NUF2	NUF2_HUMAN	Kinetochore protein Nuf2 (hNuf2) (hNuf2R) (hsNuf2) (Cell division cycle-associated protein 1)	464	54304
O43747	AP1G1	AP1G1_HUMAN	AP-1 complex subunit gamma-1 (Adaptor protein complex AP-1 subunit gamma-1) (Adaptor-related protein complex 1 subunit gamma-1) (Clathrin assembly protein complex 1 gamma-1 large chain) (Gamma1-adaptin) (Golgi adaptor HA1/AP1 adaptin subunit gamma-1)	822	91351
Q96PE1	ADGRA2	AGRA2_HUMAN	Adhesion G protein-coupled receptor A2 (G-protein coupled receptor 124) (Tumor endothelial marker 5)	1338	142647
O15160	POLR1C	RPAC1_HUMAN	DNA-directed RNA polymerases I and III subunit RPAC1 (DNA-directed RNA polymerase I subunit C) (RNA polymerases I and III subunit AC1) (AC40) (DNA-directed RNA polymerases I and III 40 kDa polypeptide) (RPA40) (RPA39) (RPC40)	346	39250
Q13151	HNRNPA0	ROA0_HUMAN	Heterogeneous nuclear ribonucleoprotein A0 (hnRNP A0)	305	30841
P35269	GTF2F1	T2FA_HUMAN	General transcription factor IIF subunit 1 (General transcription factor IIF 74 kDa subunit) (Transcription initiation factor IIF subunit alpha) (TFIIF-alpha) (Transcription initiation factor RAP74)	517	58240
Q9Y223	GNE	GLCNE_HUMAN	Bifunctional UDP-N-acetylglucosamine 2-epimerase/N-acetylmannosamine kinase (UDP-GlcNAc-2-epimerase/ManAc kinase) [Includes: UDP-N-acetylglucosamine 2-epimerase (hydrolyzing) (EC 3.2.1.183) (UDP-GlcNAc-2-epimerase) (Uridine diphosphate-N-acetylglucosamine-2-epimerase); N-acetylmannosamine kinase (EC 2.7.1.60) (ManAc kinase)]	722	79275
Q96L73	NSD1	NSD1_HUMAN	Histone-lysine N-methyltransferase, H3 lysine-36 specific (EC 2.1.1.357) (Androgen receptor coactivator 267 kDa protein) (Androgen receptor-associated protein of 267 kDa) (H3-K36-HMTase) (Lysine N-methyltransferase 3B) (Nuclear receptor-binding SET domain-containing protein 1) (NR-binding SET domain-containing protein)	2696	296652
P02649	APOE	APOE_HUMAN	Apolipoprotein E (Apo-E)	317	36154
Q96KN2	CNDP1	CNDP1_HUMAN	Beta-Ala-His dipeptidase (EC 3.4.13.20) (CNDP dipeptidase 1) (Carnosine dipeptidase 1) (Glutamate carboxypeptidase-like protein 2) (Serum carnosinase)	507	56692
Q8NCC3	PLA2G15	PAG15_HUMAN	Lysosomal phospholipase A and acyltransferase (EC 2.3.1.-) (EC 3.1.1.32) (EC 3.1.1.4) (1-O-acylceramide synthase) (ACS) (LCAT-like lysophospholipase) (LLPL) (EC 3.1.1.5) (Lysophospholipase 3) (Lysosomal phospholipase A2) (LPLA2) (Phospholipase A2 group XV) (PLA2G15)	412	46658
P47895	ALDH1A3	AL1A3_HUMAN	Retinaldehyde dehydrogenase 3 (RALDH-3) (RalDH3) (EC 1.2.1.36) (Aldehyde dehydrogenase 6) (Aldehyde dehydrogenase family 1 member A3) (ALDH1A3)	512	56108
P14550	AKR1A1	AK1A1_HUMAN	Aldo-keto reductase family 1 member A1 (EC 1.1.1.2) (EC 1.1.1.372) (EC 1.1.1.54) (Alcohol dehydrogenase [NADP(+)]) (Aldehyde reductase) (Glucuronate reductase) (EC 1.1.1.19) (Glucuronolactone reductase) (EC 1.1.1.20) (S-nitroso-CoA reductase) (ScorR) (EC 1.6.-.-)	325	36573
Q9UK08	GNG8	GBG8_HUMAN	Guanine nucleotide-binding protein G(I)/G(S)/G(O) subunit gamma-8 (Gamma-9)	70	7841
P07305	H1-0	H10_HUMAN	Histone H1.0 (Histone H1') (Histone H1(0)) [Cleaved into: Histone H1.0, N-terminally processed]	194	20863
P09972	ALDOC	ALDOC_HUMAN	Fructose-bisphosphate aldolase C (EC 4.1.2.13) (Brain-type aldolase)	364	39456
Q9UM73	ALK	ALK_HUMAN	ALK tyrosine kinase receptor (EC 2.7.10.1) (Anaplastic lymphoma kinase) (CD antigen CD246)	1620	176442
Q9NRF8	CTPS2	PYRG2_HUMAN	CTP synthase 2 (EC 6.3.4.2) (CTP synthetase 2) (UTP--ammonia ligase 2)	586	65678
Q9H0D6	XRN2	XRN2_HUMAN	5'-3' exoribonuclease 2 (EC 3.1.13.-) (DHM1-like protein) (DHP protein)	950	108582
P39880	CUX1	CUX1_HUMAN	Homeobox protein cut-like 1 (CCAAT displacement protein) (CDP) (CDP/Cux p200) (Homeobox protein cux-1) [Cleaved into: CDP/Cux p110]	1505	164187
P17612	PRKACA	KAPCA_HUMAN	cAMP-dependent protein kinase catalytic subunit alpha (PKA C-alpha) (EC 2.7.11.11)	351	40590
P62899	RPL31	RL31_HUMAN	Large ribosomal subunit protein eL31 (60S ribosomal protein L31)	125	14463
Q15006	EMC2	EMC2_HUMAN	ER membrane protein complex subunit 2 (Tetratricopeptide repeat protein 35) (TPR repeat protein 35)	297	34834
P14625	HSP90B1	ENPL_HUMAN	Endoplasmin (EC 3.6.4.-) (94 kDa glucose-regulated protein) (GRP-94) (Heat shock protein 90 kDa beta member 1) (Heat shock protein family C member 4) (Tumor rejection antigen 1) (gp96 homolog)	803	92469
Q9P2N6	KANSL3	KANL3_HUMAN	KAT8 regulatory NSL complex subunit 3 (NSL complex protein NSL3) (Non-specific lethal 3 homolog) (Serum inhibited-related protein) (Testis development protein PRTD)	904	95992
P04844	RPN2	RPN2_HUMAN	Dolichyl-diphosphooligosaccharide--protein glycosyltransferase subunit 2 (Dolichyl-diphosphooligosaccharide--protein glycosyltransferase 63 kDa subunit) (RIBIIR) (Ribophorin II) (RPN-II) (Ribophorin-2)	631	69284
Q8WVM0	TFB1M	TFB1M_HUMAN	Dimethyladenosine transferase 1, mitochondrial (EC 2.1.1.-) (Mitochondrial 12S rRNA dimethylase 1) (Mitochondrial transcription factor B1) (h-mtTFB) (h-mtTFB1) (hTFB1M) (mtTFB1) (S-adenosylmethionine-6-N', N'-adenosyl(rRNA) dimethyltransferase 1)	346	39543
P48449	LSS	LSS_HUMAN	Lanosterol synthase (EC 5.4.99.7) (2,3-epoxysqualene--lanosterol cyclase) (Oxidosqualene--lanosterol cyclase) (OSC) (hOSC)	732	83309
Q12906	ILF3	ILF3_HUMAN	Interleukin enhancer-binding factor 3 (Double-stranded RNA-binding protein 76) (DRBP76) (M-phase phosphoprotein 4) (MPP4) (Nuclear factor associated with dsRNA) (NFAR) (Nuclear factor of activated T-cells 90 kDa) (NF-AT-90) (Translational control protein 80) (TCP80)	894	95338
O43390	HNRNPR	HNRPR_HUMAN	Heterogeneous nuclear ribonucleoprotein R (hnRNP R)	633	70943
Q9P2R6	RERE	RERE_HUMAN	Arginine-glutamic acid dipeptide repeats protein (Atrophin-1-like protein) (Atrophin-1-related protein)	1566	172424
Q9NWT8	AURKAIP1	AKIP_HUMAN	Small ribosomal subunit protein mS38 (28S ribosomal protein S38, mitochondrial) (MRP-S38) (Aurora kinase A-interacting protein) (AURKA-interacting protein)	199	22354
Q9BTE7	DCUN1D5	DCNL5_HUMAN	DCN1-like protein 5 (DCNL5) (DCUN1 domain-containing protein 5) (Defective in cullin neddylation protein 1-like protein 5) (Squamous cell carcinoma-related oncogene 5)	237	27508
Q9BT22	ALG1	ALG1_HUMAN	Chitobiosyldiphosphodolichol beta-mannosyltransferase (EC 2.4.1.142) (Asparagine-linked glycosylation protein 1 homolog) (Beta-1,4-mannosyltransferase) (GDP-Man:GlcNAc2-PP-dolichol mannosyltransferase) (GDP-mannose-dolichol diphosphochitobiose mannosyltransferase) (Mannosyltransferase-1) (MT-1) (hMat-1)	464	52518
P61160	ACTR2	ARP2_HUMAN	Actin-related protein 2 (Actin-like protein 2)	394	44761
P08243	ASNS	ASNS_HUMAN	Asparagine synthetase [glutamine-hydrolyzing] (EC 6.3.5.4) (Cell cycle control protein TS11) (Glutamine-dependent asparagine synthetase)	561	64370
Q9BYD3	MRPL4	RM04_HUMAN	Large ribosomal subunit protein uL4m (39S ribosomal protein L4, mitochondrial) (L4mt) (MRP-L4)	311	34919
Q9H078	CLPB	CLPB_HUMAN	Mitochondrial disaggregase (EC 3.6.1.-) (Suppressor of potassium transport defect 3) [Cleaved into: Mitochondrial disaggregase, cleaved form]	707	78729
Q9NUU7	DDX19A	DD19A_HUMAN	ATP-dependent RNA helicase DDX19A (EC 3.6.4.13) (DDX19-like protein) (DEAD box protein 19A)	478	53975
P05177	CYP1A2	CP1A2_HUMAN	Cytochrome P450 1A2 (EC 1.14.14.1) (CYPIA2) (Cholesterol 25-hydroxylase) (Cytochrome P(3)450) (Cytochrome P450 4) (Cytochrome P450-P3) (Hydroperoxy icosatetraenoate dehydratase) (EC 4.2.1.152)	516	58407
Q6UWP7	LCLAT1	LCLT1_HUMAN	Lysocardiolipin acyltransferase 1 (EC 2.3.1.-) (1-acylglycerol-3-phosphate O-acyltransferase 8) (1-AGP acyltransferase 8) (1-AGPAT 8) (EC 2.3.1.51) (Acyl-CoA:lysocardiolipin acyltransferase 1)	414	48920
P60228	EIF3E	EIF3E_HUMAN	Eukaryotic translation initiation factor 3 subunit E (eIF3e) (Eukaryotic translation initiation factor 3 subunit 6) (Viral integration site protein INT-6 homolog) (eIF-3 p48)	445	52221
Q8IUI8	CRLF3	CRLF3_HUMAN	Cytokine receptor-like factor 3 (Cytokine receptor-like molecule 9) (CREME-9) (Cytokine receptor-related protein 4) (Type I cytokine receptor-like factor p48)	442	49766
Q5VWQ8	DAB2IP	DAB2P_HUMAN	Disabled homolog 2-interacting protein (DAB2 interaction protein) (DAB2-interacting protein) (ASK-interacting protein 1) (AIP-1) (DOC-2/DAB-2 interactive protein)	1189	131625
Q00534	CDK6	CDK6_HUMAN	Cyclin-dependent kinase 6 (EC 2.7.11.22) (Cell division protein kinase 6) (Serine/threonine-protein kinase PLSTIRE)	326	36938
P62857	RPS28	RS28_HUMAN	Small ribosomal subunit protein eS28 (40S ribosomal protein S28)	69	7841
O95602	POLR1A	RPA1_HUMAN	DNA-directed RNA polymerase I subunit RPA1 (RNA polymerase I subunit A1) (EC 2.7.7.6) (A190) (DNA-directed RNA polymerase I largest subunit) (DNA-directed RNA polymerase I subunit A) (RNA polymerase I 194 kDa subunit) (RPA194)	1720	194811
Q92538	GBF1	GBF1_HUMAN	Golgi-specific brefeldin A-resistance guanine nucleotide exchange factor 1 (BFA-resistant GEF 1)	1860	206574
Q9NZL4	HSPBP1	HPBP1_HUMAN	Hsp70-binding protein 1 (HspBP1) (Heat shock protein-binding protein 1) (Hsp70-binding protein 2) (HspBP2) (Hsp70-interacting protein 1) (Hsp70-interacting protein 2)	359	39303
Q86X02	CDR2L	CDR2L_HUMAN	Cerebellar degeneration-related protein 2-like (Paraneoplastic 62 kDa antigen)	465	53010
Q9UBQ6	EXTL2	EXTL2_HUMAN	Exostosin-like 2 (EC 2.4.1.223) (Alpha-1,4-N-acetylhexosaminyltransferase EXTL2) (Alpha-GalNAcT EXTL2) (EXT-related protein 2) (Glucuronyl-galactosyl-proteoglycan 4-alpha-N-acetylglucosaminyltransferase) [Cleaved into: Processed exostosin-like 2]	330	37466
Q9BVP2	GNL3	GNL3_HUMAN	Guanine nucleotide-binding protein-like 3 (E2-induced gene 3 protein) (Novel nucleolar protein 47) (NNP47) (Nucleolar GTP-binding protein 3) (Nucleostemin)	549	61993
Q8N5M1	ATPAF2	ATPF2_HUMAN	ATP synthase mitochondrial F1 complex assembly factor 2 (ATP12 homolog)	289	32772
Q13217	DNAJC3	DNJC3_HUMAN	DnaJ homolog subfamily C member 3 (Endoplasmic reticulum DNA J domain-containing protein 6) (ER-resident protein ERdj6) (ERdj6) (Interferon-induced, double-stranded RNA-activated protein kinase inhibitor) (Protein kinase inhibitor of 58 kDa) (Protein kinase inhibitor p58)	504	57580
P09471	GNAO1	GNAO_HUMAN	Guanine nucleotide-binding protein G(o) subunit alpha (EC 3.6.5.-)	354	40051
Q13185	CBX3	CBX3_HUMAN	Chromobox protein homolog 3 (HECH) (Heterochromatin protein 1 homolog gamma) (HP1 gamma) (Modifier 2 protein)	183	20811
O76031	CLPX	CLPX_HUMAN	ATP-dependent clpX-like chaperone, mitochondrial (EC 3.6.4.10) (ATP-dependent Clp protease ATP-binding subunit clpX-like, mitochondrial) (Caseinolytic mitochondrial matrix peptidase chaperone subunit X)	633	69224
Q70UQ0	IKBIP	IKIP_HUMAN	Inhibitor of nuclear factor kappa-B kinase-interacting protein (I kappa-B kinase-interacting protein) (IKBKB-interacting protein) (IKK-interacting protein)	350	39309
Q9UPV0	CEP164	CE164_HUMAN	Centrosomal protein of 164 kDa (Cep164)	1460	164314
P36639	NUDT1	8ODP_HUMAN	Oxidized purine nucleoside triphosphate hydrolase (EC 3.6.1.56) (2-hydroxy-dATP diphosphatase) (7,8-dihydro-8-oxoguanine triphosphatase) (8-oxo-dGTPase) (Methylated purine nucleoside triphosphate hydrolase) (EC 3.6.1.-) (Nucleoside diphosphate-linked moiety X motif 1) (Nudix motif 1)	156	17952
B2RD01	CENPBD1P	CENP1_HUMAN	Putative CENPB DNA-binding domain-containing protein 1	187	21052
Q13740	ALCAM	CD166_HUMAN	CD166 antigen (Activated leukocyte cell adhesion molecule) (CD antigen CD166)	583	65102
P52594	AGFG1	AGFG1_HUMAN	Arf-GAP domain and FG repeat-containing protein 1 (HIV-1 Rev-binding protein) (Nucleoporin-like protein RIP) (Rev-interacting protein) (Rev/Rex activation domain-binding protein)	562	58260
O95831	AIFM1	AIFM1_HUMAN	Apoptosis-inducing factor 1, mitochondrial (EC 1.6.99.-) (Programmed cell death protein 8)	613	66901
Q4G0J3	LARP7	LARP7_HUMAN	La-related protein 7 (La ribonucleoprotein domain family member 7) (hLARP7) (P-TEFb-interaction protein for 7SK stability) (PIP7S)	582	66899
P15104	GLUL	GLNA_HUMAN	Glutamine synthetase (GS) (EC 6.3.1.2) (Glutamate--ammonia ligase) (Palmitoyltransferase GLUL) (EC 2.3.1.225)	373	42064
Q9NRV9	HEBP1	HEBP1_HUMAN	Heme-binding protein 1 (p22HBP)	189	21097
P32969	RPL9; RPL9P7; RPL9P8; RPL9P9	RL9_HUMAN	Large ribosomal subunit protein uL6 (60S ribosomal protein L9)	192	21863
Q15717	ELAVL1	ELAV1_HUMAN	ELAV-like protein 1 (Hu-antigen R) (HuR)	326	36092
P62873	GNB1	GBB1_HUMAN	Guanine nucleotide-binding protein G(I)/G(S)/G(T) subunit beta-1 (Transducin beta chain 1)	340	37377
Q8WWK9	CKAP2	CKAP2_HUMAN	Cytoskeleton-associated protein 2 (CTCL tumor antigen se20-10) (Tumor- and microtubule-associated protein)	683	76987
Q14008	CKAP5	CKAP5_HUMAN	Cytoskeleton-associated protein 5 (Colonic and hepatic tumor overexpressed gene protein) (Ch-TOG)	2032	225495
Q9P2D1	CHD7	CHD7_HUMAN	Chromodomain-helicase-DNA-binding protein 7 (CHD-7) (EC 3.6.4.12) (ATP-dependent helicase CHD7)	2997	335927
Q8TDM6	DLG5	DLG5_HUMAN	Disks large homolog 5 (Discs large protein P-dlg) (Placenta and prostate DLG)	1919	213868
O94925	GLS	GLSK_HUMAN	Glutaminase kidney isoform, mitochondrial (GLS) (EC 3.5.1.2) (K-glutaminase) (L-glutamine amidohydrolase) [Cleaved into: Glutaminase kidney isoform, mitochondrial 68 kDa chain; Glutaminase kidney isoform, mitochondrial 65 kDa chain]	669	73461
O14810	CPLX1	CPLX1_HUMAN	Complexin-1 (Complexin I) (CPX I) (Synaphin-2)	134	15030
Q9Y6K1	DNMT3A	DNM3A_HUMAN	DNA (cytosine-5)-methyltransferase 3A (Dnmt3a) (EC 2.1.1.37) (Cysteine methyltransferase DNMT3A) (EC 2.1.1.-) (DNA methyltransferase HsaIIIA) (DNA MTase HsaIIIA) (M.HsaIIIA)	912	101858
P07099	EPHX1	HYEP_HUMAN	Epoxide hydrolase 1 (EC 3.3.2.9) (Epoxide hydratase) (Microsomal epoxide hydrolase) (mEH)	455	52949
P55039	DRG2	DRG2_HUMAN	Developmentally-regulated GTP-binding protein 2 (DRG-2) (Translation factor GTPase DRG2) (TRAFAC GTPase DRG2) (EC 3.6.5.-)	364	40746
Q14061	COX17	COX17_HUMAN	Cytochrome c oxidase copper chaperone	63	6915
Q7Z4H7	HAUS6	HAUS6_HUMAN	HAUS augmin-like complex subunit 6	955	108621
Q92552	MRPS27	RT27_HUMAN	Small ribosomal subunit protein mS27 (28S ribosomal protein S27, mitochondrial) (MRP-S27) (S27mt) (Mitochondrial ribosomal protein S27)	414	47611
P19022	CDH2	CADH2_HUMAN	Cadherin-2 (CDw325) (Neural cadherin) (N-cadherin) (CD antigen CD325)	906	99809
Q9BTZ2	DHRS4	DHRS4_HUMAN	Dehydrogenase/reductase SDR family member 4 (EC 1.1.1.184) (NADPH-dependent carbonyl reductase) (CR) (NADPH-dependent retinol dehydrogenase/reductase) (NRDR) (humNRDR) (Peroxisomal short-chain alcohol dehydrogenase) (PSCD) (SCAD-SRL) (Short chain dehydrogenase/reductase family 25C member 2) (Protein SDR25C2) (Short-chain dehydrogenase/reductase family member 4)	278	29537
Q9NQ50	MRPL40	RM40_HUMAN	Large ribosomal subunit protein mL40 (39S ribosomal protein L40, mitochondrial) (L40mt) (MRP-L40) (Nuclear localization signal-containing protein deleted in velocardiofacial syndrome) (Up-regulated in metastasis)	206	24490
Q14258	TRIM25	TRI25_HUMAN	E3 ubiquitin/ISG15 ligase TRIM25 (EC 6.3.2.n3) (Estrogen-responsive finger protein) (RING finger protein 147) (RING-type E3 ubiquitin transferase) (EC 2.3.2.27) (RING-type E3 ubiquitin transferase TRIM25) (Tripartite motif-containing protein 25) (Ubiquitin/ISG15-conjugating enzyme TRIM25) (Zinc finger protein 147)	630	70973
Q9H3P7	ACBD3	GCP60_HUMAN	Golgi resident protein GCP60 (Acyl-CoA-binding domain-containing protein 3) (Golgi complex-associated protein 1) (GOCAP1) (Golgi phosphoprotein 1) (GOLPH1) (PBR- and PKA-associated protein 7) (Peripheral benzodiazepine receptor-associated protein PAP7) [Cleaved into: Golgi resident protein GCP60, N-terminally processed]	528	60593
P62266	RPS23	RS23_HUMAN	Small ribosomal subunit protein uS12 (40S ribosomal protein S23)	143	15808
P31942	HNRNPH3	HNRH3_HUMAN	Heterogeneous nuclear ribonucleoprotein H3 (hnRNP H3) (Heterogeneous nuclear ribonucleoprotein 2H9) (hnRNP 2H9)	346	36926
Q92600	CNOT9	CNOT9_HUMAN	CCR4-NOT transcription complex subunit 9 (Cell differentiation protein RQCD1 homolog) (Rcd-1)	299	33631
Q9BWD1	ACAT2	THIC_HUMAN	Acetyl-CoA acetyltransferase, cytosolic (EC 2.3.1.9) (Acetyl-CoA transferase-like protein) (Cytosolic acetoacetyl-CoA thiolase)	397	41351
Q9UI08	EVL	EVL_HUMAN	Ena/VASP-like protein (Ena/vasodilator-stimulated phosphoprotein-like)	416	44620
Q8IW45	NAXD	NNRD_HUMAN	ATP-dependent (S)-NAD(P)H-hydrate dehydratase (EC 4.2.1.93) (ATP-dependent NAD(P)HX dehydratase) (Carbohydrate kinase domain-containing protein) (NAD(P)HX dehydratase)	347	36576
P35222	CTNNB1	CTNB1_HUMAN	Catenin beta-1 (Beta-catenin)	781	85497
O15217	GSTA4	GSTA4_HUMAN	Glutathione S-transferase A4 (EC 2.5.1.18) (GST class-alpha member 4) (Glutathione S-transferase A4-4)	222	25704
Q92990	GLMN	GLMN_HUMAN	Glomulin (FK506-binding protein-associated protein) (FAP) (FKBP-associated protein)	594	68208
Q13561	DCTN2	DCTN2_HUMAN	Dynactin subunit 2 (50 kDa dynein-associated polypeptide) (Dynactin complex 50 kDa subunit) (DCTN-50) (p50 dynamitin)	401	44231
Q8NHH9	ATL2	ATLA2_HUMAN	Atlastin-2 (EC 3.6.5.-) (ADP-ribosylation factor-like protein 6-interacting protein 2) (ARL-6-interacting protein 2) (Aip-2)	583	66229
Q96N67	DOCK7	DOCK7_HUMAN	Dedicator of cytokinesis protein 7	2140	242561
Q8NFD5	ARID1B	ARI1B_HUMAN	AT-rich interactive domain-containing protein 1B (ARID domain-containing protein 1B) (BRG1-associated factor 250b) (BAF250B) (BRG1-binding protein hELD/OSA1) (Osa homolog 2) (hOsa2) (p250R)	2319	243943
Q9NXL9	MCM9	MCM9_HUMAN	DNA helicase MCM9 (hMCM9) (EC 3.6.4.12) (Mini-chromosome maintenance deficient domain-containing protein 1) (Minichromosome maintenance 9)	1143	127313
O60662	KLHL41	KLH41_HUMAN	Kelch-like protein 41 (Kel-like protein 23) (Kelch repeat and BTB domain-containing protein 10) (Kelch-related protein 1) (Sarcosin)	606	68037
Q9HCN4	GPN1	GPN1_HUMAN	GPN-loop GTPase 1 (EC 3.6.5.-) (MBD2-interacting protein) (MBDin) (RNAPII-associated protein 4) (XPA-binding protein 1)	374	41740
Q9Y2R0	COA3	COA3_HUMAN	Cytochrome c oxidase assembly factor 3 homolog, mitochondrial (Coiled-coil domain-containing protein 56) (Mitochondrial translation regulation assembly intermediate of cytochrome c oxidase protein of 12 kDa)	106	11731
Q96CW5	TUBGCP3	GCP3_HUMAN	Gamma-tubulin complex component 3 (GCP-3) (hGCP3) (Gamma-ring complex protein 104 kDa) (h104p) (hGrip104) (Spindle pole body protein Spc98 homolog) (hSpc98)	907	103571
Q9NWU2	GID8	GID8_HUMAN	Glucose-induced degradation protein 8 homolog (Two hybrid-associated protein 1 with RanBPM) (Twa1)	228	26749
[truncated: 5,388 more rows]

## Sheet: Table S3
Table S3	AP-MS SWATH analysis of the proteins that co-precipitated with C81A mutant CAPN5-3×FLAG
Row	Index	Uniprot AC	Gene Name (primary)	UniProt ID	Protein names	p-value	Mean 1	Mean 2	Median 1	Median 2	Sigma 1	Sigma 2	Delta	Fold Change
14	1	O15484	CAPN5	CAN5_HUMAN	Calpain-5 (EC 3.4.22.-) (Calpain htra-3) (New calpain 3) (nCL-3)	7.4006e-08	1.98802e+07	19366.4	1.86135e+07	20586.3	3.21465e+06	9939.62	1.98608e+07	1026.53
72	151	Q16543	CDC37	CDC37_HUMAN	Hsp90 co-chaperone Cdc37 (Hsp90 chaperone protein kinase-targeting subunit) (p50Cdc37) [Cleaved into: Hsp90 co-chaperone Cdc37, N-terminally processed]	2.7788e-05	910343	27894.7	737768	28020	311472	12472.2	882449	32.635
44	214	O95816	BAG2	BAG2_HUMAN	BAG family molecular chaperone regulator 2 (BAG-2) (Bcl-2-associated athanogene 2)	2.0837e-06	1.01328e+06	34090.3	857439	28915.8	245324	14417	979192	29.7235
27	54	P40227	CCT6A	TCPZ_HUMAN	T-complex protein 1 subunit zeta (TCP-1-zeta) (Acute morphine dependence-related protein 2) (CCT-zeta-1) (HTR3) (Tcp20)	4.1665e-07	1.15913e+06	65304.7	1.14518e+06	65196.9	222653	13462.6	1.09383e+06	17.7496
8	43	P78371	CCT2	TCPB_HUMAN	T-complex protein 1 subunit beta (TCP-1-beta) (CCT-beta)	4.1257e-09	1.82227e+06	106398	1.7937e+06	108803	203461	27443.3	1.71588e+06	17.127
	694	Q92947	GCDH	GCDH_HUMAN	Glutaryl-CoA dehydrogenase, mitochondrial (GCD) (EC 1.3.8.6)	0.00323	88492.2	6095.67	94553	5377.5	59759.7	5413	82396.5	14.5172
60	49	P17987	TCP1	TCPA_HUMAN	T-complex protein 1 subunit alpha (TCP-1-alpha) (CCT-alpha)	1.1346e-05	1.71406e+06	120595	1.47261e+06	103265	499997	33356	1.59346e+06	14.2134
13	24	P49368	CCT3	TCPG_HUMAN	T-complex protein 1 subunit gamma (TCP-1-gamma) (CCT-gamma) (hTRiC5)	6.4217e-08	2.22866e+06	158323	2.1087e+06	152738	344471	47596.3	2.07034e+06	14.0767
29	55	Q99832	CCT7	TCPH_HUMAN	T-complex protein 1 subunit eta (TCP-1-eta) (CCT-eta) (HIV-1 Nef-interacting protein) [Cleaved into: T-complex protein 1 subunit eta, N-terminally processed]	5.004e-07	2.20986e+06	157684	2.41472e+06	164868	432932	43034.2	2.05217e+06	14.0145
66	6	P07900	HSP90AA1	HS90A_HUMAN	Heat shock protein HSP 90-alpha (EC 3.6.4.10) (Heat shock 86 kDa) (HSP 86) (HSP86) (Lipopolysaccharide-associated protein 2) (LAP-2) (LPS-associated protein 2) (Renal carcinoma antigen NY-REN-38)	2.136e-05	606411	43750.9	495259	40092.5	192334	13387.9	562660	13.8605
95	64	P08238	HSP90AB1	HS90B_HUMAN	Heat shock protein HSP 90-beta (HSP 90) (Heat shock 84 kDa) (HSP 84) (HSP84)	0.00024	544100	40136.9	484551	40307.6	241760	13362.8	503963	13.5561
180	147	P43304	GPD2	GPDM_HUMAN	Glycerol-3-phosphate dehydrogenase, mitochondrial (GPD-M) (GPDH-M) (EC 1.1.5.3) (mitohondrial glycerophosphate dehydrogenase gene) (mGDH) (mtGPD)	0.00644	59580.6	4494.75	69089.2	4415.98	45212.7	1819.97	55085.8	13.2556
42	68	P50991	CCT4	TCPD_HUMAN	T-complex protein 1 subunit delta (TCP-1-delta) (CCT-delta) (Stimulator of TAR RNA-binding)	1.3207e-06	1.0963e+06	85182.4	1.06401e+06	75977.3	242034	25729.9	1.01112e+06	12.87
460	604	P35268	RPL22	RL22_HUMAN	Large ribosomal subunit protein eL22 (60S ribosomal protein L22) (EBER-associated protein) (EAP) (Epstein-Barr virus small RNA-associated protein) (Heparin-binding protein HBp15)	0.13861	45489.4	3549.44	5617.84	3643.4	76465.5	2605.8	41939.9	12.8159
86	40	P68363	TUBA1B	TBA1B_HUMAN	Tubulin alpha-1B chain (EC 3.6.5.-) (Alpha-tubulin ubiquitous) (Tubulin K-alpha-1) (Tubulin alpha-ubiquitous chain) [Cleaved into: Detyrosinated tubulin alpha-1B chain]	0.00011	305198	24999.9	262983	26498.3	120262	10966.5	280198	12.208
48	23	P50990	CCT8	TCPQ_HUMAN	T-complex protein 1 subunit theta (TCP-1-theta) (CCT-theta) (Chaperonin containing T-complex polypeptide 1 subunit 8) (Renal carcinoma antigen NY-REN-15)	3.313e-06	1.17826e+06	98058.2	1.08032e+06	87118.9	290245	28180.3	1.0802e+06	12.0159
133	3	P78527	PRKDC	PRKDC_HUMAN	DNA-dependent protein kinase catalytic subunit (DNA-PK catalytic subunit) (DNA-PKcs) (EC 2.7.11.1) (DNPK1) (p460)	0.0014	130580	12277.2	103225	11017.3	74505.9	5233.15	118303	10.636
21	18	P07437	TUBB	TBB5_HUMAN	Tubulin beta chain (Tubulin beta-5 chain)	1.8135e-07	550657	55112.1	546198	55364.1	94758	14807.6	495545	9.99157
109	366	Q00325	SLC25A3	MPCP_HUMAN	Solute carrier family 25 member 3 (Phosphate carrier protein, mitochondrial) (Phosphate transport protein) (PTP)	0.00053	124735	13134.3	134233	14999.4	60648	7471.11	111601	9.49688
84	19	P11142	HSPA8	HSP7C_HUMAN	Heat shock cognate 71 kDa protein (EC 3.6.4.10) (Heat shock 70 kDa protein 8) (Lipopolysaccharide-associated protein 1) (LAP-1) (LPS-associated protein 1)	9.6599e-05	2.80439e+06	307984	2.35384e+06	298773	1.05396e+06	93158.7	2.49641e+06	9.10566
67	505	P68371	TUBB4B	TBB4B_HUMAN	Tubulin beta-4B chain (Tubulin beta-2 chain) (Tubulin beta-2C chain)	2.1657e-05	176542	20456.8	189251	19158.5	54978.5	9612.99	156085	8.63
629	687	O15031	PLXNB2	PLXB2_HUMAN	Plexin-B2 (MM1)	0.27852	16295.1	2027.12	3179.95	1662.99	36809.8	1008.75	14267.9	8.03855
64	859	Q03135	CAV1	CAV1_HUMAN	Caveolin-1	1.783e-05	67577.1	8548.16	58104.3	4911.95	21347.4	6386.65	59028.9	7.90546
46	39	P48643	CCT5	TCPE_HUMAN	T-complex protein 1 subunit epsilon (TCP-1-epsilon) (CCT-epsilon)	3.2735e-06	1.49743e+06	194302	1.31912e+06	203589	354297	47980.8	1.30312e+06	7.7067
33	466	O60884	DNAJA2	DNJA2_HUMAN	DnaJ homolog subfamily A member 2 (Cell cycle progression restoration gene 3 protein) (Dnj3) (Dj3) (HIRA-interacting protein 4) (Renal carcinoma antigen NY-REN-14)	6.8364e-07	119567	15836	114468	19126.8	24518.6	5727.47	103731	7.55033
39	318	O94905	ERLIN2	ERLN2_HUMAN	Erlin-2 (Endoplasmic reticulum lipid raft-associated protein 2) (Stomatin-prohibitin-flotillin-HflC/K domain-containing protein 2) (SPFH domain-containing protein 2)	9.9887e-07	127346	16882.2	127780	14206.6	30440.5	12054.9	110463	7.54316
49	497	P31689	DNAJA1	DNJA1_HUMAN	DnaJ homolog subfamily A member 1 (DnaJ protein homolog 2) (HSDJ) (Heat shock 40 kDa protein 4) (Heat shock protein J2) (HSJ-2) (Human DnaJ protein 2) (hDj-2)	3.6118e-06	255615	35441.5	231752	29094	64717.9	17233.4	220173	7.21229
173	723	P62879	GNB2	GBB2_HUMAN	Guanine nucleotide-binding protein G(I)/G(S)/G(T) subunit beta-2 (G protein subunit beta-2) (Transducin beta chain 2)	0.00522	56026.6	8039.32	37427.1	7271	37930.6	4048.2	47987.3	6.96908
414	75	P05141	SLC25A5	ADT2_HUMAN	ADP/ATP translocase 2 (ADP,ATP carrier protein 2) (ADP,ATP carrier protein, fibroblast isoform) (Adenine nucleotide translocator 2) (ANT 2) (Solute carrier family 25 member 5) [Cleaved into: ADP/ATP translocase 2, N-terminally processed]	0.10742	23063.9	3466.86	8266.1	3445.69	32414.9	1399.37	19597	6.65267
93	646	Q9UNE7	STUB1	CHIP_HUMAN	E3 ubiquitin-protein ligase CHIP (EC 2.3.2.27) (Antigen NY-CO-7) (CLL-associated antigen KW-8) (Carboxy terminus of Hsp70-interacting protein) (RING-type E3 ubiquitin transferase CHIP) (STIP1 homology and U box-containing protein 1)	0.00021	85920.2	12962.4	72123.4	12258.6	34595	3604.19	72957.7	6.62839
40	536	P07948	LYN	LYN_HUMAN	Tyrosine-protein kinase Lyn (EC 2.7.10.2) (Lck/Yes-related novel protein tyrosine kinase) (V-yes-1 Yamaguchi sarcoma viral related oncogene homolog) (p53Lyn) (p56Lyn)	1.1011e-06	25511.4	3942.8	22916.2	4220.48	5442.19	1343.22	21568.6	6.47037
101	12	P0DMV9	HSPA1B	HS71B_HUMAN	Heat shock 70 kDa protein 1B (Heat shock 70 kDa protein 2) (HSP70-2) (HSP70.2)	0.00029	4.31217e+06	666974	3.47464e+06	644736	1.80701e+06	222439	3.64519e+06	6.46527
141	275	Q14160	SCRIB	SCRIB_HUMAN	Protein scribble homolog (Scribble) (hScrib) (Protein LAP4)	0.00199	186139	29073.7	210758	11189.9	106729	31923	157065	6.40232
11	701	Q9BUF5	TUBB6	TBB6_HUMAN	Tubulin beta-6 chain (Tubulin beta class V)	4.1781e-08	91583.9	14347.5	89177.8	13940.4	14389.1	4688.42	77236.3	6.38325
106	37	P31948	STIP1	STIP1_HUMAN	Stress-induced-phosphoprotein 1 (STI1) (Hsc70/Hsp90-organizing protein) (Hop) (Renal carcinoma antigen NY-REN-11) (Transformation-sensitive protein IEF SSP 3521)	0.00033	90039.5	15065.1	73683	13255.4	38394.4	6962.95	74974.3	5.97668
412	899	P13473	LAMP2	LAMP2_HUMAN	Lysosome-associated membrane glycoprotein 2 (LAMP-2) (Lysosome-associated membrane protein 2) (CD107 antigen-like family member B) (LGP-96) (CD antigen CD107b)	0.10658	58429.3	9837.87	2731.54	7148.28	80023.5	7161.05	48591.5	5.93923
104	445	P13987	CD59	CD59_HUMAN	CD59 glycoprotein (1F5 antigen) (20 kDa homologous restriction factor) (HRF-20) (HRF20) (MAC-inhibitory protein) (MAC-IP) (MEM43 antigen) (Membrane attack complex inhibition factor) (MACIF) (Membrane inhibitor of reactive lysis) (MIRL) (Protectin) (CD antigen CD59)	0.00032	113017	19307.6	87457.5	19479.7	47346.6	6425.69	93709.4	5.85349
103	799	P50402	EMD	EMD_HUMAN	Emerin	0.0003	14583	2536.64	15904.9	3330.5	6117.94	1336.4	12046.4	5.74895
2	303	P04899	GNAI2	GNAI2_HUMAN	Guanine nucleotide-binding protein G(i) subunit alpha-2 (Adenylate cyclase-inhibiting G alpha protein)	3.1874e-13	44244.9	7891.99	42803.2	7714.09	3607.19	2581.71	36352.9	5.6063
57	754	P42677	RPS27	RS27_HUMAN	Small ribosomal subunit protein eS27 (40S ribosomal protein S27) (Metallopan-stimulin 1) (MPS-1)	8.2315e-06	367153	66277.3	398640	66020.2	92534.5	13638	300876	5.53966
4	28	P05023	ATP1A1	AT1A1_HUMAN	Sodium/potassium-transporting ATPase subunit alpha-1 (Na(+)/K(+) ATPase alpha-1 subunit) (EC 7.2.2.13) (Sodium pump subunit alpha-1)	4.6055e-10	108907	19790.7	107288	20102.1	14394.1	9091.87	89116.6	5.50296
7	9	P10809	HSPD1	CH60_HUMAN	60 kDa heat shock protein, mitochondrial (EC 5.6.1.7) (60 kDa chaperonin) (Chaperonin 60) (CPN60) (Heat shock protein 60) (HSP-60) (Hsp60) (HuCHA60) (Mitochondrial matrix protein P1) (P60 lymphocyte protein)	2.8954e-09	352880	64688.9	361288	65373.4	44696.3	18274.8	288191	5.45502
32	865	Q01081	U2AF1	U2AF1_HUMAN	Splicing factor U2AF 35 kDa subunit (U2 auxiliary factor 35 kDa subunit) (U2 small nuclear RNA auxiliary factor 1) (U2 snRNP auxiliary factor small subunit)	6.0141e-07	76560.2	14341.1	78134.7	16124.2	16213.5	6346.23	62219.1	5.33852
155	622	P24666	ACP1	PPAC_HUMAN	Low molecular weight phosphotyrosine protein phosphatase (LMW-PTP) (LMW-PTPase) (EC 3.1.3.48) (Adipocyte acid phosphatase) (Low molecular weight cytosolic acid phosphatase) (EC 3.1.3.2) (Red cell acid phosphatase 1)	0.00349	89917.6	16971.2	103834	12965.1	53908.6	10095.3	72946.4	5.29825
98	403	Q9NR30	DDX21	DDX21_HUMAN	Nucleolar RNA helicase 2 (EC 3.6.4.13) (DEAD box protein 21) (Gu-alpha) (Nucleolar RNA helicase Gu) (Nucleolar RNA helicase II) (RH II/Gu)	0.00025	31661.3	6006.69	28177.3	5451.91	12649.4	2432.94	25654.6	5.27101
1	395	Q14126	DSG2	DSG2_HUMAN	Desmoglein-2 (Cadherin family member 5) (HDGC)	1.4897e-15	122457	23247.1	120230	24332.7	6140.65	7189.45	99210.2	5.26764
36	744	Q99615	DNAJC7	DNJC7_HUMAN	DnaJ homolog subfamily C member 7 (Tetratricopeptide repeat protein 2) (TPR repeat protein 2)	7.4679e-07	39296.3	7758.25	39688.4	7952.43	8173.74	2858.28	31538.1	5.0651
37	626	Q96EY1	DNAJA3	DNJA3_HUMAN	DnaJ homolog subfamily A member 3, mitochondrial (DnaJ protein Tid-1) (hTid-1) (Hepatocellular carcinoma-associated antigen 57) (Tumorous imaginal discs protein Tid56 homolog)	8.0335e-07	128188	26360.7	118175	28995.8	25749.3	7805.68	101828	4.86286
5	397	Q13885	TUBB2A	TBB2A_HUMAN	Tubulin beta-2A chain (Tubulin beta class IIa)	5.0003e-10	77353.1	15970.6	75096.4	14479.8	10369.7	8837.23	61382.5	4.84348
388	1078	P16070	CD44	CD44_HUMAN	CD44 antigen (CDw44) (Epican) (Extracellular matrix receptor III) (ECMR-III) (GP90 lymphocyte homing/adhesion receptor) (HUTCH-I) (Heparan sulfate proteoglycan) (Hermes antigen) (Hyaluronate receptor) (Phagocytic glycoprotein 1) (PGP-1) (Phagocytic glycoprotein I) (PGP-I) (CD antigen CD44)	0.09324	6263.01	1299.07	1661.84	1194.09	7811.86	412.557	4963.95	4.82117
3	878	P01111	NRAS	RASN_HUMAN	GTPase NRas (EC 3.6.5.2) (Transforming protein N-Ras)	4.1284e-10	78724.1	16523.3	76303.2	19247.3	7861.9	10397.9	62200.8	4.76442
76	467	O15269	SPTLC1	SPTC1_HUMAN	Serine palmitoyltransferase 1 (EC 2.3.1.50) (Long chain base biosynthesis protein 1) (LCB 1) (Serine-palmitoyl-CoA transferase 1) (SPT 1) (SPT1)	3.3036e-05	65619.5	13923.9	67704.7	13295.5	19463.2	4037.63	51695.6	4.71273
12	617	P28066	PSMA5	PSA5_HUMAN	Proteasome subunit alpha type-5 (Macropain zeta chain) (Multicatalytic endopeptidase complex zeta chain) (Proteasome zeta chain)	4.8433e-08	27579.4	5861.02	28501.1	3730.17	3625.32	5152.63	21718.4	4.70557
22	136	Q16891	IMMT	MIC60_HUMAN	MICOS complex subunit MIC60 (Cell proliferation-inducing gene 4/52 protein) (Mitochondrial inner membrane protein) (Mitofilin) (p87/89)	2.1415e-07	28417.5	6197.26	26276	5840.27	5429.28	2446.95	22220.3	4.5855
421	930	Q8TC12	RDH11	RDH11_HUMAN	Retinol dehydrogenase 11 (EC 1.1.1.300) (Androgen-regulated short-chain dehydrogenase/reductase 1) (HCV core-binding protein HCBP12) (Prostate short-chain dehydrogenase/reductase 1) (Retinal reductase 1) (RalR1) (Short chain dehydrogenase/reductase family 7C member 1)	0.11202	5878.76	1329.55	1939.38	988.417	7627.59	694.518	4549.21	4.42162
35	730	P63151	PPP2R2A	2ABA_HUMAN	Serine/threonine-protein phosphatase 2A 55 kDa regulatory subunit B alpha isoform (PP2A subunit B isoform B55-alpha) (PP2A subunit B isoform PR55-alpha) (PP2A subunit B isoform R2-alpha) (PP2A subunit B isoform alpha)	7.3104e-07	28238.8	6401.23	27782.3	6694.89	5871.22	2398.25	21837.6	4.41147
6	869	P08754	GNAI3	GNAI3_HUMAN	Guanine nucleotide-binding protein G(i) subunit alpha-3 (G(i) alpha-3)	2.4602e-09	102405	23388.1	103078	24938.7	14409.2	13831.2	79017.1	4.37852
292	712	Q15046	KARS1	SYK_HUMAN	Lysine--tRNA ligase (EC 2.7.7.-) (EC 6.1.1.6) (Lysyl-tRNA synthetase) (LysRS)	0.04161	17934	4324.79	11809	2718.49	16720.5	3708.41	13609.2	4.14679
61	454	P25788	PSMA3	PSA3_HUMAN	Proteasome subunit alpha type-3 (Macropain subunit C8) (Multicatalytic endopeptidase complex subunit C8) (Proteasome component C8)	1.258e-05	46251.9	11403.9	43035.6	11264.1	11933.7	3243.42	34847.9	4.05579
183	572	Q9UBX3	SLC25A10	DIC_HUMAN	Mitochondrial dicarboxylate carrier (DIC) (Solute carrier family 25 member 10)	0.00697	37162.9	9648.66	48028.4	6889.98	23015.7	4936.22	27514.3	3.85162
83	391	P12236	SLC25A6	ADT3_HUMAN	ADP/ATP translocase 3 (ADP,ATP carrier protein 3) (ADP,ATP carrier protein, isoform T2) (ANT 2) (Adenine nucleotide translocator 3) (ANT 3) (Solute carrier family 25 member 6) [Cleaved into: ADP/ATP translocase 3, N-terminally processed]	9.5807e-05	11511.9	3030.8	10125.2	3241.66	3904.81	1683.83	8481.1	3.7983
100	952	P22059	OSBP	OSBP1_HUMAN	Oxysterol-binding protein 1	0.00028	27338	7273.75	28861.1	5359.53	10385.9	7002.74	20064.3	3.75845
142	1058	O75695	RP2	XRP2_HUMAN	Protein XRP2	0.00201	13875.3	3814.32	13264.1	2470.9	6662.8	4311.66	10061	3.63769
43	444	P30876	POLR2B	RPB2_HUMAN	DNA-directed RNA polymerase II subunit RPB2 (EC 2.7.7.6) (3'-5' exoribonuclease) (EC 3.1.13.-) (DNA-directed RNA polymerase II 140 kDa polypeptide) (DNA-directed RNA polymerase II subunit B) (RNA polymerase II subunit 2) (RNA polymerase II subunit B2) (RNA-directed RNA polymerase II subunit RPB2) (EC 2.7.7.48)	1.7939e-06	20151.7	5540.64	20290.5	5397.84	4029.07	4423.33	14611	3.63706
85	611	Q9BQE3	TUBA1C	TBA1C_HUMAN	Tubulin alpha-1C chain (EC 3.6.5.-) (Alpha-tubulin 6) (Tubulin alpha-6 chain) [Cleaved into: Detyrosinated tubulin alpha-1C chain]	9.7931e-05	87523.3	24334.9	91557.1	16522.2	29388.3	14098.4	63188.4	3.59662
10	66	P16615	ATP2A2	AT2A2_HUMAN	Sarcoplasmic/endoplasmic reticulum calcium ATPase 2 (SERCA2) (SR Ca(2+)-ATPase 2) (EC 7.2.2.10) (Calcium pump 2) (Calcium-transporting ATPase sarcoplasmic reticulum type, slow twitch skeletal muscle isoform) (Endoplasmic reticulum class 1/2 Ca(2+) ATPase)	3.3622e-08	61061.8	17156	59145.8	15581.4	9978.58	6325.47	43905.8	3.55921
318	51	P49411	TUFM	EFTU_HUMAN	Elongation factor Tu, mitochondrial (EF-Tu) (P43)	0.0531	61692.9	17405	30072.1	15318.8	58399.6	8205.89	44287.9	3.54454
68	174	P46777	RPL5	RL5_HUMAN	Large ribosomal subunit protein uL18 (60S ribosomal protein L5)	2.4408e-05	162229	45897.3	162223	43600.3	46287.5	21593.8	116332	3.53461
763	535	P61353	RPL27	RL27_HUMAN	Large ribosomal subunit protein eL27 (60S ribosomal protein L27)	0.42422	4964.96	1406.33	751.186	900.533	12646.2	1019.08	3558.63	3.53044
366	380	P17980	PSMC3	PRS6A_HUMAN	26S proteasome regulatory subunit 6A (26S proteasome AAA-ATPase subunit RPT5) (Proteasome 26S subunit ATPase 3) (Proteasome subunit P50) (Tat-binding protein 1) (TBP-1)	0.08075	55623.2	15860.4	38383.2	16215.4	59557.2	6262.04	39762.8	3.50706
91	926	Q9UBI6	GNG12	GBG12_HUMAN	Guanine nucleotide-binding protein G(I)/G(S)/G(O) subunit gamma-12	0.00019	56154.2	16034.4	49092.4	9909.3	20093.4	11903.5	40119.8	3.5021
24	274	P62979	RPS27A	RS27A_HUMAN	Ubiquitin-ribosomal protein eS31 fusion protein (Ubiquitin carboxyl extension protein 80) [Cleaved into: Ubiquitin; Small ribosomal subunit protein eS31 (40S ribosomal protein S27a)]	2.3815e-07	463917	134269	433288	143512	78792	31837.9	329648	3.45514
54	510	P55786	NPEPPS	PSA_HUMAN	Puromycin-sensitive aminopeptidase (PSA) (EC 3.4.11.14) (Cytosol alanyl aminopeptidase) (AAP-S)	6.3831e-06	25914	7788.11	24118.3	7648.73	6457.58	4390.7	18125.9	3.32737
215	1031	O43674	NDUFB5	NDUB5_HUMAN	NADH dehydrogenase [ubiquinone] 1 beta subcomplex subunit 5, mitochondrial (Complex I-SGDH) (CI-SGDH) (NADH-ubiquinone oxidoreductase SGDH subunit)	0.01365	4244.07	1282.56	4700.32	1202.44	2806.7	945.649	2961.51	3.30906
25	420	Q9NX63	CHCHD3	MIC19_HUMAN	MICOS complex subunit MIC19 (Coiled-coil-helix-coiled-coil-helix domain-containing protein 3)	2.6641e-07	52276.7	16220.4	50967	15597.2	9332.06	4799.55	36056.3	3.2229
308	635	P62277	RPS13	RS13_HUMAN	Small ribosomal subunit protein uS15 (40S ribosomal protein S13)	0.04748	34172.8	10997.7	17802	7474.97	29451.8	6847.61	23175.2	3.10728
678	1062	Q9P2J5	LARS1	SYLC_HUMAN	Leucine--tRNA ligase, cytoplasmic (EC 6.1.1.4) (Leucyl-tRNA synthetase) (LeuRS) (cLRS)	0.32926	16091.3	5185.12	5187.41	4756.44	31456.7	1810.3	10906.2	3.10336
143	212	Q9Y2J2	EPB41L3	E41L3_HUMAN	Band 4.1-like protein 3 (4.1B) (Differentially expressed in adenocarcinoma of the lung protein 1) (DAL-1) (Erythrocyte membrane protein band 4.1-like 3) [Cleaved into: Band 4.1-like protein 3, N-terminally processed]	0.00209	9414.57	3070.73	10193.5	2502.5	4355.76	1916.41	6343.84	3.06591
199	109	P80723	BASP1	BASP1_HUMAN	Brain acid soluble protein 1 (22 kDa neuronal tissue-enriched acidic protein) (Neuronal axonal membrane protein NAP-22)	0.01106	24722.3	8151.59	20039.4	8597.81	15139.2	2900.22	16570.7	3.03282
482	711	O60749	SNX2	SNX2_HUMAN	Sorting nexin-2 (Transformation-related gene 9 protein) (TRG-9)	0.1521	4922.45	1633.3	1079.68	1499.42	6211.38	688.049	3289.15	3.0138
26	785	P55735	SEC13	SEC13_HUMAN	Protein SEC13 homolog (GATOR2 complex protein SEC13) (SEC13-like protein 1) (SEC13-related protein)	2.8898e-07	24157.4	8247.81	22090	8096.12	4315.56	3444.13	15909.6	2.92895
320	333	O43852	CALU	CALU_HUMAN	Calumenin (Crocalbin) (IEF SSP 9302)	0.05324	44846.4	15467.8	32427.2	14515.2	38577.9	8268.77	29378.6	2.89934
168	835	P63096	GNAI1	GNAI1_HUMAN	Guanine nucleotide-binding protein G(i) subunit alpha-1 (Adenylate cyclase-inhibiting G alpha protein)	0.00465	2075.4	721.996	1690.12	592.24	1027.67	594.53	1353.4	2.87452
125	145	Q06830	PRDX1	PRDX1_HUMAN	Peroxiredoxin-1 (EC 1.11.1.24) (Natural killer cell-enhancing factor A) (NKEF-A) (Proliferation-associated gene protein) (PAG) (Thioredoxin peroxidase 2) (Thioredoxin-dependent peroxide reductase 2) (Thioredoxin-dependent peroxiredoxin 1)	0.00091	110957	38772.8	116388	39505.3	44058.4	22102.3	72183.9	2.86171
426	765	P35080	PFN2	PROF2_HUMAN	Profilin-2 (Profilin II)	0.11614	10797.9	3787.68	1745.26	5494.1	11789.2	2538.38	7010.2	2.85079
63	661	O95817	BAG3	BAG3_HUMAN	BAG family molecular chaperone regulator 3 (BAG-3) (Bcl-2-associated athanogene 3) (Bcl-2-binding protein Bis) (Docking protein CAIR-1)	1.6113e-05	47928	16982	46412.1	17583.3	11995.3	6714.94	30946.1	2.82229
328	406	P00492	HPRT1	HPRT_HUMAN	Hypoxanthine-guanine phosphoribosyltransferase (HGPRT) (HGPRTase) (EC 2.4.2.8)	0.05801	13384.6	4753.59	7004.06	3920.4	11626	2303.24	8631.03	2.81569
127	655	Q7Z6Z7	HUWE1	HUWE1_HUMAN	E3 ubiquitin-protein ligase HUWE1 (EC 2.3.2.26) (ARF-binding protein 1) (ARF-BP1) (HECT, UBA and WWE domain-containing protein 1) (HECT-type E3 ubiquitin transferase HUWE1) (Homologous to E6AP carboxyl terminus homologous protein 9) (HectH9) (Large structure of UREB1) (LASU1) (Mcl-1 ubiquitin ligase E3) (Mule) (Upstream regulatory element-binding protein 1) (URE-B1) (URE-binding protein 1)	0.00102	13626.7	4877.59	14477.1	4083.6	5416.54	2029.68	8749.15	2.79374
81	132	P68104	EEF1A1	EF1A1_HUMAN	Elongation factor 1-alpha 1 (EF-1-alpha-1) (EC 3.6.5.-) (Elongation factor Tu) (EF-Tu) (Eukaryotic elongation factor 1 A-1) (eEF1A-1) (Leukocyte receptor cluster member 7)	8.0157e-05	476337	172232	413866	165630	127833	23639.7	304105	2.76567
274	384	P51649	ALDH5A1	SSDH_HUMAN	Succinate-semialdehyde dehydrogenase, mitochondrial (EC 1.2.1.24) (Aldehyde dehydrogenase family 5 member A1) (NAD(+)-dependent succinic semialdehyde dehydrogenase)	0.03381	5933.12	2153.69	4928.63	2017.62	4424.66	625.72	3779.42	2.75485
443	951	Q9ULK4	MED23	MED23_HUMAN	Mediator of RNA polymerase II transcription subunit 23 (Activator-recruited cofactor 130 kDa component) (ARC130) (Cofactor required for Sp1 transcriptional activation subunit 3) (CRSP complex subunit 3) (Mediator complex subunit 23) (Protein sur-2 homolog) (hSur-2) (Transcriptional coactivator CRSP130) (Vitamin D3 receptor-interacting protein complex 130 kDa component) (DRIP130)	0.12739	1699.89	617.213	1108.58	504.661	1879.81	444.889	1082.68	2.75414
243	542	Q13200	PSMD2	PSMD2_HUMAN	26S proteasome non-ATPase regulatory subunit 2 (26S proteasome regulatory subunit RPN1) (26S proteasome regulatory subunit S2) (26S proteasome subunit p97) (Protein 55.11) (Tumor necrosis factor type 1 receptor-associated protein 2)	0.02048	13232.6	4835.1	9490.91	4879.8	8723.42	1802.65	8397.47	2.73677
574	948	Q9P2B2	PTGFRN	FPRP_HUMAN	Prostaglandin F2 receptor negative regulator (CD9 partner 1) (CD9P-1) (Glu-Trp-Ile EWI motif-containing protein F) (EWI-F) (Prostaglandin F2-alpha receptor regulatory protein) (Prostaglandin F2-alpha receptor-associated protein) (CD antigen CD315)	0.22118	7517.25	2772.76	1989.26	2849.6	10646.5	1602.1	4744.49	2.71111
31	67	P40939	HADHA	ECHA_HUMAN	Trifunctional enzyme subunit alpha, mitochondrial (78 kDa gastrin-binding protein) (Monolysocardiolipin acyltransferase) (EC 2.3.1.-) (TP-alpha) [Includes: Long-chain enoyl-CoA hydratase (EC 4.2.1.17); Long chain 3-hydroxyacyl-CoA dehydrogenase (EC 1.1.1.211)]	5.9123e-07	41267.1	15234.7	40237.3	14346.3	7549.03	5386.42	26032.4	2.70876
58	847	P48444	ARCN1	COPD_HUMAN	Coatomer subunit delta (Archain) (Delta-coat protein) (Delta-COP)	9.2973e-06	4040.29	1495.35	3862.44	1254.71	892.661	789.009	2544.94	2.7019
70	289	P12004	PCNA	PCNA_HUMAN	Proliferating cell nuclear antigen (PCNA) (Cyclin)	2.6252e-05	51662.8	19249.7	56253	19819.8	13019.8	6164.48	32413.1	2.68382
47	1049	P23083	IGHV1-2	HV102_HUMAN	Immunoglobulin heavy variable 1-2 (Ig heavy chain V-I region ND) (Ig heavy chain V-I region V35)	3.2969e-06	124915	46637.8	120869	33779.4	20001.9	26018.7	78277.1	2.6784
55	204	Q9UJS0	SLC25A13	CMC2_HUMAN	Electrogenic aspartate/glutamate antiporter SLC25A13, mitochondrial (Calcium-binding mitochondrial carrier protein Aralar2) (ARALAR-related gene 2) (ARALAR2) (Citrin) (Mitochondrial aspartate glutamate carrier 2) (Solute carrier family 25 member 13)	7.2586e-06	28583.5	10743.9	28813.2	9326.24	6436.65	4231.58	17839.6	2.66044
112	1083	O60925	PFDN1	PFD1_HUMAN	Prefoldin subunit 1	0.00055	24311.8	9144.88	21268.9	7368.54	7215.47	7732.73	15167	2.65852
41	194	Q15293	RCN1	RCN1_HUMAN	Reticulocalbin-1	1.3197e-06	41910.5	16071.6	38603.2	16983.7	7950.02	4724.44	25838.9	2.60774
75	1055	P49721	PSMB2	PSB2_HUMAN	Proteasome subunit beta type-2 (Macropain subunit C7-I) (Multicatalytic endopeptidase complex subunit C7-I) (Proteasome component C7-I)	3.2254e-05	52332	20154	53607.4	17989.6	10416.9	12968.6	32178	2.59661
185	792	O60831	PRAF2	PRAF2_HUMAN	PRA1 family protein 2	0.00719	3837.61	1503.96	4102.92	893.109	1800.28	1346.27	2333.65	2.55167
181	819	Q06203	PPAT	PUR1_HUMAN	Amidophosphoribosyltransferase (ATase) (EC 2.4.2.14) (Glutamine phosphoribosylpyrophosphate amidotransferase) (GPAT)	0.00673	3900.74	1530.99	3699.67	1431.26	1966.04	728.936	2369.76	2.54786
288	85	P30153	PPP2R1A	2AAA_HUMAN	Serine/threonine-protein phosphatase 2A 65 kDa regulatory subunit A alpha isoform (Medium tumor antigen-associated 61 kDa protein) (PP2A subunit A isoform PR65-alpha) (PP2A subunit A isoform R1-alpha)	0.04013	15395.8	6047.27	8581.38	6414.41	11422	1822.42	9348.54	2.54591
17	127	O43175	PHGDH	SERA_HUMAN	D-3-phosphoglycerate dehydrogenase (3-PGDH) (EC 1.1.1.95) (2-oxoglutarate reductase) (EC 1.1.1.399) (Malate dehydrogenase) (EC 1.1.1.37)	8.0684e-08	86325	34134.5	85609	31540.4	12668.8	10862.6	52190.5	2.52897
561	346	P12956	XRCC6	XRCC6_HUMAN	X-ray repair cross-complementing protein 6 (EC 3.6.4.-) (EC 4.2.99.-) (5'-deoxyribose-5-phosphate lyase Ku70) (5'-dRP lyase Ku70) (70 kDa subunit of Ku antigen) (ATP-dependent DNA helicase 2 subunit 1) (ATP-dependent DNA helicase II 70 kDa subunit) (CTC box-binding factor 75 kDa subunit) (CTC75) (CTCBF) (DNA repair protein XRCC6) (Lupus Ku autoantigen protein p70) (Ku70) (Thyroid-lupus autoantige…	0.21586	28995.2	11510.8	18098.7	11722.2	38897.7	3969.27	17484.5	2.51896
501	834	Q9UIA9	XPO7	XPO7_HUMAN	Exportin-7 (Exp7) (Ran-binding protein 16)	0.16765	3100.5	1231.11	1587.24	1126.95	3649.5	740.344	1869.39	2.51845
140	169	O43491	EPB41L2	E41L2_HUMAN	Band 4.1-like protein 2 (Erythrocyte membrane protein band 4.1-like 2) (Generally expressed protein 4.1) (4.1G)	0.00199	10662.9	4242.65	10319.2	3733.45	4349.38	1139	6420.24	2.51326
123	796	A2NJV5	IGKV2-29	KV229_HUMAN	Immunoglobulin kappa variable 2-29	0.00082	2.64563e+06	1.06093e+06	2.65202e+06	1.0305e+06	945090	292806	1.5847e+06	2.49368
382	436	O75947	ATP5PD	ATP5H_HUMAN	ATP synthase subunit d, mitochondrial (ATPase subunit d) (ATP synthase peripheral stalk subunit d)	0.08958	17867.3	7183.34	7605.47	5281.87	16168.3	5201.68	10684	2.48733
28	312	P35998	PSMC2	PRS7_HUMAN	26S proteasome regulatory subunit 7 (26S proteasome AAA-ATPase subunit RPT1) (Proteasome 26S subunit ATPase 2)	4.445e-07	62178.8	25049.6	63408.9	24510.3	10068.2	9182.4	37129.2	2.48222
239	887	P27708	CAD	PYR1_HUMAN	Multifunctional protein CAD (Carbamoyl phosphate synthetase 2-aspartate transcarbamylase-dihydroorotase) [Includes: Glutamine-dependent carbamoyl phosphate synthase (EC 6.3.5.5); Glutamine amidotransferase (GATase) (GLNase) (EC 3.5.1.2); Ammonium-dependent carbamoyl phosphate synthase (CPS) (CPSase) (EC 6.3.4.16); Aspartate carbamoyltransferase (EC 2.1.3.2); Dihydroorotase (EC 3.5.2.3)]	0.01983	4962.35	2010.72	5326.24	2236.44	2960.79	1382.65	2951.63	2.46795
77	1052	Q14683	SMC1A	SMC1A_HUMAN	Structural maintenance of chromosomes protein 1A (SMC protein 1A) (SMC-1-alpha) (SMC-1A) (Sb1.8)	4.0248e-05	6219.07	2524.28	6059.91	2400.21	1556.46	1103.65	3694.8	2.46371
562	1041	Q9H3Z4	DNAJC5	DNJC5_HUMAN	DnaJ homolog subfamily C member 5 (Ceroid-lipofuscinosis neuronal protein 4) (Cysteine string protein) (CSP)	0.21607	2889.14	1173.3	1210.71	952.621	3806.49	544.481	1715.84	2.46241
194	1012	P62140	PPP1CB	PP1B_HUMAN	Serine/threonine-protein phosphatase PP1-beta catalytic subunit (PP-1B) (PPP1CD) (EC 3.1.3.16) (EC 3.1.3.53)	0.0102	9443.56	3862.23	8777.46	2579.11	4773.52	2916.87	5581.33	2.44511
234	724	P49773	HINT1	HINT1_HUMAN	Adenosine 5'-monophosphoramidase HINT1 (EC 3.9.1.-) (Desumoylating isopeptidase HINT1) (EC 3.4.22.-) (Histidine triad nucleotide-binding protein 1) (Protein kinase C inhibitor 1) (Protein kinase C-interacting protein 1) (PKCI-1)	0.01854	5194.38	2138.51	4958.79	2396.53	3062.92	1192.37	3055.87	2.42897
87	112	P55060	CSE1L	XPO2_HUMAN	Exportin-2 (Exp2) (Cellular apoptosis susceptibility protein) (Chromosome segregation 1-like protein) (Importin-alpha re-exporter)	0.00012	27730.4	11424.5	28395.9	14722.4	7683.28	5361.69	16306	2.42729
431	965	P11047	LAMC1	LAMC1_HUMAN	Laminin subunit gamma-1 (Laminin B2 chain) (Laminin-1 subunit gamma) (Laminin-10 subunit gamma) (Laminin-11 subunit gamma) (Laminin-2 subunit gamma) (Laminin-3 subunit gamma) (Laminin-4 subunit gamma) (Laminin-6 subunit gamma) (Laminin-7 subunit gamma) (Laminin-8 subunit gamma) (Laminin-9 subunit gamma) (S-laminin subunit gamma) (S-LAM gamma)	0.11925	2739.93	1131.52	1014.97	778.177	2679.94	896.329	1608.41	2.42146
149	356	P14868	DARS1	SYDC_HUMAN	Aspartate--tRNA ligase, cytoplasmic (EC 6.1.1.12) (Aspartyl-tRNA synthetase) (AspRS) (Cell proliferation-inducing gene 40 protein)	0.00288	22937.8	9488.89	24897.7	8239.41	9655.91	4581.24	13448.9	2.41733
207	376	P04844	RPN2	RPN2_HUMAN	Dolichyl-diphosphooligosaccharide--protein glycosyltransferase subunit 2 (Dolichyl-diphosphooligosaccharide--protein glycosyltransferase 63 kDa subunit) (RIBIIR) (Ribophorin II) (RPN-II) (Ribophorin-2)	0.01224	16724.4	7035.16	17294.4	6170.03	8980.74	3141.04	9689.22	2.37726
378	986	P61225	RAP2B	RAP2B_HUMAN	Ras-related protein Rap-2b (EC 3.6.5.2)	0.08781	20996.7	8904.32	11812.6	3839.14	17437	8693.38	12092.3	2.35803
79	255	P62873	GNB1	GBB1_HUMAN	Guanine nucleotide-binding protein G(I)/G(S)/G(T) subunit beta-1 (Transducin beta chain 1)	6.8101e-05	74795.6	32237.7	73873.9	30371.3	12711.9	19008.2	42557.8	2.32012
9	581	P42766	RPL35	RL35_HUMAN	Large ribosomal subunit protein uL29 (60S ribosomal protein L35)	1.091e-08	331289	142873	328501	137362	38464.9	36136	188417	2.31878
56	573	Q14257	RCN2	RCN2_HUMAN	Reticulocalbin-2 (Calcium-binding protein ERC-55) (E6-binding protein) (E6BP)	8.1453e-06	31780.2	13772.2	30260	15174	5129.65	6423.26	18008	2.30757
131	477	Q02252	ALDH6A1	MMSA_HUMAN	Methylmalonate-semialdehyde/malonate-semialdehyde dehydrogenase [acylating], mitochondrial (MMSDH) (EC 1.2.1.27) (Aldehyde dehydrogenase family 6 member A1) (Malonate-semialdehyde dehydrogenase [acylating])	0.00124	12044.6	5219.8	11407.5	4922.49	4345.46	1997.39	6824.77	2.30748
96	584	Q9Y3I0	RTCB	RTCB_HUMAN	RNA-splicing ligase RtcB homolog (EC 6.5.1.8) (3'-phosphate/5'-hydroxy nucleic acid ligase)	0.00024	15403.9	6731.9	15464.4	5729.25	2364.26	4494.87	8671.99	2.28819
92	164	Q9H9B4	SFXN1	SFXN1_HUMAN	Sideroflexin-1	0.00021	20034.4	8799.5	19229.5	8555.54	5721.04	3110.5	11234.9	2.27677
107	493	P82933	MRPS9	RT09_HUMAN	Small ribosomal subunit protein uS9m (28S ribosomal protein S9, mitochondrial) (MRP-S9) (S9mt)	0.00034	8902.15	3935.75	9485.36	3830.94	2679.94	1288.85	4966.4	2.26187
110	578	O95299	NDUFA10	NDUAA_HUMAN	NADH dehydrogenase [ubiquinone] 1 alpha subcomplex subunit 10, mitochondrial (Complex I-42kD) (CI-42kD) (NADH-ubiquinone oxidoreductase 42 kDa subunit)	0.00053	8177.17	3634.37	9155.95	3418.33	2476.35	1862	4542.8	2.24995
88	404	P28074	PSMB5	PSB5_HUMAN	Proteasome subunit beta type-5 (EC 3.4.25.1) (Macropain epsilon chain) (Multicatalytic endopeptidase complex epsilon chain) (Proteasome chain 6) (Proteasome epsilon chain) (Proteasome subunit MB1) (Proteasome subunit X)	0.00012	39202	17515.3	37975.8	16881.2	10352.5	5643.45	21686.8	2.23816
244	664	P30626	SRI	SORCN_HUMAN	Sorcin (22 kDa protein) (CP-22) (CP22) (V19)	0.02054	3534.56	1589.75	3213.76	1265.38	1948.39	985.945	1944.8	2.22334
398	27	P54886	ALDH18A1	P5CS_HUMAN	Delta-1-pyrroline-5-carboxylate synthase (P5CS) (Aldehyde dehydrogenase family 18 member A1) [Includes: Glutamate 5-kinase (GK) (EC 2.7.2.11) (Gamma-glutamyl kinase); Gamma-glutamyl phosphate reductase (GPR) (EC 1.2.1.41) (Glutamate-5-semialdehyde dehydrogenase) (Glutamyl-gamma-semialdehyde dehydrogenase)]	0.09893	26295.9	11909.9	9927.57	12265.6	22962.7	3836.76	14386.1	2.20791
233	961	Q9Y678	COPG1	COPG1_HUMAN	Coatomer subunit gamma-1 (Gamma-1-coat protein) (Gamma-1-COP)	0.01843	7902.96	3591.41	7382.2	3115.64	4111.74	2503.18	4311.55	2.20052
225	606	Q99733	NAP1L4	NP1L4_HUMAN	Nucleosome assembly protein 1-like 4 (Nucleosome assembly protein 2) (NAP-2)	0.01666	14703.2	6701.68	13932.9	7439.96	7937.41	1979.33	8001.49	2.19395
186	352	P35613	BSG	BASI_HUMAN	Basigin (5F7) (Collagenase stimulatory factor) (Extracellular matrix metalloproteinase inducer) (EMMPRIN) (Hepatoma-associated antigen) (HAb18G) (Leukocyte activation antigen M6) (OK blood group antigen) (Tumor cell-derived collagenase stimulatory factor) (TCSF) (CD antigen CD147)	0.00737	15175.1	7006.97	14567.9	6749.9	6864.08	2810.42	8168.15	2.16572
281	1020	Q96T76	MMS19	MMS19_HUMAN	MMS19 nucleotide excision repair protein homolog (hMMS19) (MET18 homolog) (MMS19-like protein)	0.0367	6385.24	2972.14	6711.34	2186.99	3921.24	1820.65	3413.09	2.14836
134	678	Q9BWF3	RBM4	RBM4_HUMAN	RNA-binding protein 4 (Lark homolog) (hLark) (RNA-binding motif protein 4) (RNA-binding motif protein 4a)	0.00141	11299.3	5272.36	11266.1	4427.69	3853.13	2278.76	6026.97	2.14312
262	1085	Q9BWJ5	SF3B5	SF3B5_HUMAN	Splicing factor 3B subunit 5 (SF3b5) (Pre-mRNA-splicing factor SF3b 10 kDa subunit)	0.02672	14345.5	6748.71	13544.7	6148.29	8095.87	3868.85	7596.77	2.12566
322	1046	Q6EEV6	SUMO4	SUMO4_HUMAN	Small ubiquitin-related modifier 4 (SUMO-4) (Small ubiquitin-like protein 4)	0.05377	3950.03	1886.91	3879.51	1083.18	2510.63	1488.91	2063.12	2.09339
433	666	P09661	SNRPA1	RU2A_HUMAN	U2 small nuclear ribonucleoprotein A' (U2 snRNP A')	0.12116	10618	5074.33	7633.44	3610.35	9251.57	3283.4	5543.67	2.09249
335	682	O14880	MGST3	MGST3_HUMAN	Glutathione S-transferase 3, mitochondrial (GST-3) (EC 2.5.1.-) (Glutathione peroxidase MGST3) (EC 1.11.1.-) (LTC4 synthase MGST3) (EC 4.4.1.20)	0.06655	2524.82	1209.9	2240.26	1326.31	1806.26	637.088	1314.92	2.08679
59	450	P02768	ALB	ALBU_HUMAN	Albumin	1.0763e-05	13998.6	6711.71	13659.2	5908.93	2470.03	2444.52	7286.86	2.08569
153	582	Q96S66	CLCC1	CLCC1_HUMAN	Chloride channel CLIC-like protein 1 (Mid-1-related chloride channel protein 1)	0.00342	1564.82	755.919	1616.47	745.86	577.665	370.586	808.898	2.07008
374	954	O43172	PRPF4	PRP4_HUMAN	U4/U6 small nuclear ribonucleoprotein Prp4 (PRP4 homolog) (hPrp4) (U4/U6 snRNP 60 kDa protein) (WD splicing factor Prp4)	0.08701	1144.27	554.121	695.111	478.618	875.042	330.906	590.146	2.06501
120	210	Q9Y230	RUVBL2	RUVB2_HUMAN	RuvB-like 2 (EC 3.6.4.12) (48 kDa TATA box-binding protein-interacting protein) (48 kDa TBP-interacting protein) (51 kDa erythrocyte cytosolic protein) (ECP-51) (INO80 complex subunit J) (Repressing pontin 52) (Reptin 52) (TIP49b) (TIP60-associated protein 54-beta) (TAP54-beta)	0.00071	32321.5	15776.6	29718.9	18276.9	9781.25	4543.09	16544.9	2.0487
38	258	P32119	PRDX2	PRDX2_HUMAN	Peroxiredoxin-2 (EC 1.11.1.24) (Natural killer cell-enhancing factor B) (NKEF-B) (PRP) (Thiol-specific antioxidant protein) (TSA) (Thioredoxin peroxidase 1) (Thioredoxin-dependent peroxide reductase 1) (Thioredoxin-dependent peroxiredoxin 2)	9.3424e-07	69528.3	33996.4	68808	32125.6	10672.9	6777.96	35531.9	2.04517
354	759	P55036	PSMD4	PSMD4_HUMAN	26S proteasome non-ATPase regulatory subunit 4 (26S proteasome regulatory subunit RPN10) (26S proteasome regulatory subunit S5A) (Antisecretory factor 1) (AF) (ASF) (Multiubiquitin chain-binding protein)	0.07406	14105.8	6897.97	19420.1	7461.53	10055.7	4304.63	7207.82	2.04492
452	387	P23786	CPT2	CPT2_HUMAN	Carnitine O-palmitoyltransferase 2, mitochondrial (EC 2.3.1.21) (Carnitine palmitoyltransferase II) (CPT II)	0.13274	9909.17	4848.31	4448.46	4236.97	8983.39	1673.79	5060.87	2.04384
178	764	P33316	DUT	DUT_HUMAN	Deoxyuridine 5'-triphosphate nucleotidohydrolase, mitochondrial (dUTPase) (EC 3.6.1.23) (dUTP pyrophosphatase)	0.00584	22818.1	11194.5	25681	7793.14	8875.55	6079.21	11623.6	2.03834
202	962	Q99426	TBCB	TBCB_HUMAN	Tubulin-folding cofactor B (Cytoskeleton-associated protein 1) (Cytoskeleton-associated protein CKAPI) (Tubulin-specific chaperone B)	0.01168	4328.95	2126.13	3941.62	1803.72	1886.65	1284.52	2202.82	2.03607
327	495	Q16740	CLPP	CLPP_HUMAN	ATP-dependent Clp protease proteolytic subunit, mitochondrial (EC 3.4.21.92) (Endopeptidase Clp)	0.05793	3678.57	1807.72	3689.75	1554.82	2451.15	968.022	1870.85	2.03492
317	849	P29992	GNA11	GNA11_HUMAN	Guanine nucleotide-binding protein subunit alpha-11 (G alpha-11) (G-protein subunit alpha-11) (Guanine nucleotide-binding protein G(y) subunit alpha)	0.05274	11937.8	5882.89	11770.6	4212.29	7264.77	4500.71	6054.96	2.02925
256	564	Q9Y624	F11R	JAM1_HUMAN	Junctional adhesion molecule A (JAM-A) (Junctional adhesion molecule 1) (JAM-1) (Platelet F11 receptor) (Platelet adhesion molecule 1) (PAM-1) (CD antigen CD321)	0.02577	5433.03	2694.71	5845.59	2087.07	2595.31	2080.96	2738.32	2.01619
362	619	P84103	SRSF3	SRSF3_HUMAN	Serine/arginine-rich splicing factor 3 (Pre-mRNA-splicing factor SRP20) (Splicing factor, arginine/serine-rich 3)	0.07945	5446.9	2755.09	6662.51	3605.7	3842.98	1615.07	2691.8	1.97703
217	383	Q6IAA8	LAMTOR1	LTOR1_HUMAN	Ragulator complex protein LAMTOR1 (Late endosomal/lysosomal adaptor and MAPK and MTOR activator 1) (Lipid raft adaptor protein p18) (Protein associated with DRMs and endosomes) (p27Kip1-releasing factor from RhoA) (p27RF-Rho)	0.01382	4148.29	2105.17	3385.82	2057.04	1883.1	1003.92	2043.12	1.97052
144	321	P63000	RAC1	RAC1_HUMAN	Ras-related C3 botulinum toxin substrate 1 (EC 3.6.5.2) (Cell migration-inducing gene 5 protein) (Ras-like protein TC25) (p21-Rac1)	0.00221	5507.6	2802.41	5674.34	2296.17	1682.32	1450.67	2705.19	1.96531
229	543	P10619	CTSA	PPGB_HUMAN	Lysosomal protective protein (EC 3.4.16.5) (Carboxypeptidase C) (Carboxypeptidase L) (Cathepsin A) (Protective protein cathepsin A) (PPCA) (Protective protein for beta-galactosidase) [Cleaved into: Lysosomal protective protein 32 kDa chain; Lysosomal protective protein 20 kDa chain]	0.01783	11192	5700.64	11954.4	3640.57	4445.78	4379.13	5491.33	1.96328
368	955	Q92538	GBF1	GBF1_HUMAN	Golgi-specific brefeldin A-resistance guanine nucleotide exchange factor 1 (BFA-resistant GEF 1)	0.08272	1072.43	546.74	915.217	518.069	722.579	425.794	525.691	1.9615
511	141	P49792	RANBP2	RBP2_HUMAN	E3 SUMO-protein ligase RanBP2 (EC 2.3.2.-) (358 kDa nucleoporin) (Nuclear pore complex protein Nup358) (Nucleoporin Nup358) (Ran-binding protein 2) (RanBP2) (p270)	0.1757	2702.03	1396.75	1974.13	1002.04	2458.29	1141.75	1305.28	1.93452
78	431	Q13642	FHL1	FHL1_HUMAN	Four and a half LIM domains protein 1 (FHL-1) (Skeletal muscle LIM-protein 1) (SLIM) (SLIM-1)	6.1825e-05	29948	15542.5	29147.9	16043.8	6226.13	4829.19	14405.6	1.92685
544	756	P25787	PSMA2	PSA2_HUMAN	Proteasome subunit alpha type-2 (Macropain subunit C3) (Multicatalytic endopeptidase complex subunit C3) (Proteasome component C3)	0.20407	27809.4	14436.7	22694	14393.2	27559.3	10814	13372.7	1.9263
115	522	P20700	LMNB1	LMNB1_HUMAN	Lamin-B1	0.00057	21866.1	11372	22970.1	12485.5	5927.42	3875.29	10494	1.92279
34	244	P10412	H1-4	H14_HUMAN	Histone H1.4 (Histone H1b) (Histone H1s-4)	6.8403e-07	1.52064e+06	799965	1.50006e+06	779122	135847	210955	720672	1.90088
588	656	Q9NVI7	ATAD3A	ATD3A_HUMAN	ATPase family AAA domain-containing protein 3A	0.23545	6532.81	3449.77	2826.93	2960.54	6853.98	2627.46	3083.03	1.89369
238	762	O60832	DKC1	DKC1_HUMAN	H/ACA ribonucleoprotein complex subunit DKC1 (EC 5.4.99.-) (CBF5 homolog) (Dyskerin) (Nopp140-associated protein of 57 kDa) (Nucleolar protein NAP57) (Nucleolar protein family A member 4) (snoRNP protein DKC1)	0.01966	5163.69	2728.49	4874.71	2703.78	2125.81	1841.19	2435.2	1.89251
470	529	Q96CS3	FAF2	FAF2_HUMAN	FAS-associated factor 2 (UBX domain-containing protein 3B) (UBX domain-containing protein 8)	0.14544	9707.59	5157.37	11627.3	4475.51	7621.06	4412.35	4550.22	1.88228
198	844	Q9UNF1	MAGED2	MAGD2_HUMAN	Melanoma-associated antigen D2 (11B6) (Breast cancer-associated gene 1 protein) (BCG-1) (Hepatocellular carcinoma-associated protein JCL-1) (MAGE-D2 antigen)	0.01091	8536.04	4573.86	8855.49	4733.91	3358.66	2272.46	3962.17	1.86626
526	60	P08670	VIM	VIME_HUMAN	Vimentin	0.18845	50458.2	27102.7	29093	18739.3	46609.6	17232.3	23355.6	1.86175
	52	Q13263	TRIM28	TIF1B_HUMAN	Transcription intermediary factor 1-beta (TIF1-beta) (E3 SUMO-protein ligase TRIM28) (EC 2.3.2.27) (KRAB-associated protein 1) (KAP-1) (KRAB-interacting protein 1) (KRIP-1) (Nuclear corepressor KAP-1) (RING finger protein 96) (RING-type E3 ubiquitin transferase TIF1-beta) (Tripartite motif-containing protein 28)	0.00971	42813.7	23044.5	39059.4	24627.2	17506.3	6572.08	19769.2	1.85787
190	441	P61254	RPL26	RL26_HUMAN	Large ribosomal subunit protein uL24 (60S ribosomal protein L26)	0.00898	200058	107691	213674	106763	79928.7	36275.7	92367	1.8577
277	1051	O15243	LEPROT	OBRG_HUMAN	Leptin receptor gene-related protein (Endospanin-1) (Leptin receptor overlapping transcript protein) (OB-R gene-related protein) (OB-RGRP)	0.03468	1414.92	765.63	1325.04	643.996	720.074	395.429	649.294	1.84805
719	526	P01023	A2M	A2MG_HUMAN	Alpha-2-macroglobulin (Alpha-2-M) (C3 and PZP-like alpha-2-macroglobulin domain-containing protein 5)	0.37589	9233.22	5010.71	4910.73	5616.85	13404.9	1922.29	4222.51	1.8427
564	964	Q9NWU5	MRPL22	RM22_HUMAN	Large ribosomal subunit protein uL22m (39S ribosomal protein L22, mitochondrial) (L22mt) (MRP-L22) (39S ribosomal protein L25, mitochondrial) (L25mt) (MRP-L25)	0.21754	11212.9	6105.76	4010.92	7434.24	11078	3457.92	5107.17	1.83645
434	923	Q9BXP5	SRRT	SRRT_HUMAN	Serrate RNA effector molecule homolog (Arsenite-resistance protein 2)	0.12203	3510.89	1916.13	2574.61	1473.87	2586.71	1231.93	1594.75	1.83228
279	311	Q16576	RBBP7	RBBP7_HUMAN	Histone-binding protein RBBP7 (Histone acetyltransferase type B subunit 2) (Nucleosome-remodeling factor subunit RBAP46) (Retinoblastoma-binding protein 7) (RBBP-7) (Retinoblastoma-binding protein p46)	0.03497	7134.06	3933.19	6290.98	4425.93	3653.62	1614.32	3200.87	1.81381
280	898	Q14203	DCTN1	DCTN1_HUMAN	Dynactin subunit 1 (150 kDa dynein-associated polypeptide) (DAP-150) (DP-150) (p135) (p150-glued)	0.03651	3288.74	1820.07	2819.92	1656.43	1628.53	958.178	1468.67	1.80693
336	290	P30040	ERP29	ERP29_HUMAN	Endoplasmic reticulum resident protein 29 (ERp29) (Endoplasmic reticulum resident protein 28) (ERp28) (Endoplasmic reticulum resident protein 31) (ERp31)	0.06663	2263.5	1257.85	1649.68	1092.06	1375.99	516.495	1005.66	1.79951
401	885	O75643	SNRNP200	U520_HUMAN	U5 small nuclear ribonucleoprotein 200 kDa helicase (EC 3.6.4.13) (Activating signal cointegrator 1 complex subunit 3-like 1) (BRR2 homolog) (U5 snRNP-specific 200 kDa protein) (U5-200KD)	0.10193	7627.27	4238.97	7280.37	2963.74	4969.78	2943.43	3388.29	1.79932
393	734	P09382	LGALS1	LEG1_HUMAN	Galectin-1 (Gal-1) (14 kDa laminin-binding protein) (HLBP14) (14 kDa lectin) (Beta-galactoside-binding lectin L-14-I) (Galaptin) (HBL) (HPL) (Lactose-binding lectin 1) (Lectin galactoside-binding soluble 1) (Putative MAPK-activating protein PM12) (S-Lac lectin 1)	0.0964	7271.35	4081.05	8507.26	4595.66	4787.07	2222.42	3190.3	1.78174
554	453	P62750	RPL23A	RL23A_HUMAN	Large ribosomal subunit protein uL23 (60S ribosomal protein L23a)	0.20945	45700.2	25651.1	32614.8	14266	34202.4	30719.4	20049.1	1.78161
219	129	P25205	MCM3	MCM3_HUMAN	DNA replication licensing factor MCM3 (EC 3.6.4.12) (DNA polymerase alpha holoenzyme-associated protein P1) (P1-MCM3) (RLF subunit beta) (p102)	0.01406	22341.5	12591.1	23233.8	11713.9	8954.24	5020.73	9750.41	1.77439
389	553	P62191	PSMC1	PRS4_HUMAN	26S proteasome regulatory subunit 4 (P26s4) (26S proteasome AAA-ATPase subunit RPT2) (Proteasome 26S subunit ATPase 1)	0.09335	5719.22	3232.84	5372.18	3284.63	3429.14	2327.64	2486.38	1.7691
484	448	P25786	PSMA1	PSA1_HUMAN	Proteasome subunit alpha type-1 (30 kDa prosomal protein) (PROS-30) (Macropain subunit C2) (Multicatalytic endopeptidase complex subunit C2) (Proteasome component C2) (Proteasome nu chain)	0.15221	2609.01	1477.49	2412.96	1704.7	2080.79	658.012	1131.52	1.76584
499	833	P31939	ATIC	PUR9_HUMAN	Bifunctional purine biosynthesis protein ATIC (AICAR transformylase/inosine monophosphate cyclohydrolase) (ATIC) [Cleaved into: Bifunctional purine biosynthesis protein ATIC, N-terminally processed] [Includes: Phosphoribosylaminoimidazolecarboxamide formyltransferase (EC 2.1.2.3) (5-aminoimidazole-4-carboxamide ribonucleotide formyltransferase) (AICAR formyltransferase) (AICAR transformylase); In…	0.16728	2331.28	1322.53	1140.07	1435.66	1952.84	497.026	1008.74	1.76274
365	917	Q6PI78	TMEM65	TMM65_HUMAN	Transmembrane protein 65	0.08074	1893.5	1076.01	1692	857.242	1117.39	652.99	817.483	1.75973
276	339	P26599	PTBP1	PTBP1_HUMAN	Polypyrimidine tract-binding protein 1 (PTB) (57 kDa RNA-binding protein PPTB-1) (Heterogeneous nuclear ribonucleoprotein I) (hnRNP I)	0.03444	11855.4	6747.21	10552.6	6149.67	5676.01	3047.45	5108.2	1.75708
124	925	Q01844	EWSR1	EWS_HUMAN	RNA-binding protein EWS (EWS oncogene) (Ewing sarcoma breakpoint region 1 protein)	0.00088	9653.67	5500.69	9386.55	6170.03	1706.24	2443	4152.98	1.75499
396	1000	Q15526	SURF1	SURF1_HUMAN	Surfeit locus protein 1	0.09862	4048.43	2317.89	4083.59	2355	2681.48	975.387	1730.53	1.7466
417	331	P60900	PSMA6	PSA6_HUMAN	Proteasome subunit alpha type-6 (27 kDa prosomal protein) (PROS-27) (p27K) (Macropain iota chain) (Multicatalytic endopeptidase complex iota chain) (Proteasome iota chain)	0.10954	18956.7	10948.3	18276.5	9751.52	12657.4	5464.93	8008.48	1.73148
287	708	Q5T653	MRPL2	RM02_HUMAN	Large ribosomal subunit protein uL2m (39S ribosomal protein L2, mitochondrial) (L2mt) (MRP-L2)	0.03999	7023.56	4071.61	6686.18	4014.96	3466.44	1589.72	2951.95	1.72501
164	415	Q99417	MYCBP	MYCBP_HUMAN	c-Myc-binding protein (Associate of Myc 1) (AMY-1)	0.00445	670418	389163	592493	351868	217523	81894.9	281254	1.72271
859	594	P08574	CYC1	CY1_HUMAN	Cytochrome c1, heme protein, mitochondrial (EC 7.1.1.8) (Complex III subunit 4) (Complex III subunit IV) (Cytochrome b-c1 complex subunit 4) (Ubiquinol-cytochrome-c reductase complex cytochrome c1 subunit) (Cytochrome c-1)	0.59173	9534.52	5550.25	2045.77	4436.63	21007	4436.48	3984.27	1.71786
145	820	P20618	PSMB1	PSB1_HUMAN	Proteasome subunit beta type-1 (Macropain subunit C5) (Multicatalytic endopeptidase complex subunit C5) (Proteasome component C5) (Proteasome gamma chain)	0.00227	43457.6	25313.1	38905.6	27152.3	11985.1	8541.12	18144.5	1.71681
347	456	Q14318	FKBP8	FKBP8_HUMAN	Peptidyl-prolyl cis-trans isomerase FKBP8 (PPIase FKBP8) (EC 5.2.1.8) (38 kDa FK506-binding protein) (38 kDa FKBP) (FKBP-38) (hFKBP38) (FK506-binding protein 8) (FKBP-8) (FKBPR38) (Rotamase)	0.07081	4124.92	2412.51	4696.85	1467.23	2064.35	1654.1	1712.41	1.7098
458	919	Q96I24	FUBP3	FUBP3_HUMAN	Far upstream element-binding protein 3 (FUSE-binding protein 3)	0.13798	3585.51	2107.59	3005.64	1600.52	2502.37	1217.02	1477.92	1.70124
576	676	P30049	ATP5F1D	ATPD_HUMAN	ATP synthase subunit delta, mitochondrial (ATP synthase F1 subunit delta) (F-ATPase delta subunit)	0.22208	2426.91	1428.59	1179.45	1335.86	2156.59	808.573	998.316	1.69881
210	306	P46781	RPS9	RS9_HUMAN	Small ribosomal subunit protein uS4 (40S ribosomal protein S9)	0.01278	40032.9	23638.2	41498.5	24230.8	15330	5289.21	16394.7	1.69357
226	31	P38646	HSPA9	GRP75_HUMAN	Stress-70 protein, mitochondrial (75 kDa glucose-regulated protein) (GRP-75) (Heat shock 70 kDa protein 9) (Mortalin) (MOT) (Peptide-binding protein 74) (PBP74)	0.01671	108780	64307.3	91615.8	67156.6	40321	28321.2	44472.6	1.69156
527	1081	P32247	BRS3	BRS3_HUMAN	Bombesin receptor subtype-3 (BRS-3)	0.18902	4681.79	2771.7	3398.17	2641.68	3813.86	1423.66	1910.08	1.68914
663	738	Q13724	MOGS	MOGS_HUMAN	Mannosyl-oligosaccharide glucosidase (EC 3.2.1.106) (Processing A-glucosidase I)	0.3108	6904.07	4089.58	2988.14	4725.87	7354.86	2965.44	2814.49	1.68821
549	937	P17174	GOT1	AATC_HUMAN	Aspartate aminotransferase, cytoplasmic (cAspAT) (EC 2.6.1.1) (EC 2.6.1.3) (Cysteine aminotransferase, cytoplasmic) (Cysteine transaminase, cytoplasmic) (cCAT) (Glutamate oxaloacetate transaminase 1) (Transaminase A)	0.20802	3331.26	1976.32	2488.52	1553.34	2818.56	1106.83	1354.94	1.68559
89	283	P27348	YWHAQ	1433T_HUMAN	14-3-3 protein theta (14-3-3 protein T-cell) (14-3-3 protein tau) (Protein HS1)	0.00013	28466.1	16890.3	29180.7	18334.1	5554.14	3610.84	11575.9	1.68536
682	1071	O60613	SELENOF	SEP15_HUMAN	Selenoprotein F (15 kDa selenoprotein)	0.33552	11456.2	6819.6	12922.3	2152.25	10661.6	9069.82	4636.62	1.6799
248	488	Q6YHK3	CD109	CD109_HUMAN	CD109 antigen (150 kDa TGF-beta-1-binding protein) (C3 and PZP-like alpha-2-macroglobulin domain-containing protein 7) (Platelet-specific Gov antigen) (p180) (r150) (CD antigen CD109)	0.02158	9548.8	5697.94	7789.47	5886.22	3722.83	2461.98	3850.86	1.67583
587	718	Q9H3G5	CPVL	CPVL_HUMAN	Probable serine carboxypeptidase CPVL (EC 3.4.16.-) (Carboxypeptidase, vitellogenic-like) (Vitellogenic carboxypeptidase-like protein) (VCP-like protein) (hVLP)	0.23482	2916.75	1740.92	2338.49	1471.51	2530.1	1233.75	1175.83	1.6754
370	287	P14923	JUP	PLAK_HUMAN	Junction plakoglobin (Catenin gamma) (Desmoplakin III) (Desmoplakin-3)	0.08288	127797	76292.3	91013.6	65698.1	67314.9	48501.8	51505.2	1.6751
175	323	P62333	PSMC6	PRS10_HUMAN	26S proteasome regulatory subunit 10B (26S proteasome AAA-ATPase subunit RPT4) (Proteasome 26S subunit ATPase 6) (Proteasome subunit p42)	0.00554	15699.7	9377.28	15091.3	9047.43	4843.1	3139.94	6322.42	1.67423
302	501	Q92598	HSPH1	HS105_HUMAN	Heat shock protein 105 kDa (Antigen NY-CO-25) (Heat shock 110 kDa protein)	0.04529	11680.1	6983.91	12582.5	7071.72	5804.53	2066.18	4696.16	1.67243
609	554	O00425	IGF2BP3	IF2B3_HUMAN	Insulin-like growth factor 2 mRNA-binding protein 3 (IGF2 mRNA-binding protein 3) (IMP-3) (IGF-II mRNA-binding protein 3) (KH domain-containing protein overexpressed in cancer) (hKOC) (VICKZ family member 3)	0.25741	2180.98	1308.1	1545.67	1022.84	2028.13	818.354	872.88	1.66729
397	538	Q9Y3U8	RPL36	RL36_HUMAN	Large ribosomal subunit protein eL36 (60S ribosomal protein L36)	0.0987	35780.4	21509.4	42213	24918.1	21109.6	11334.5	14271	1.66348
157	364	P26641	EEF1G	EF1G_HUMAN	Elongation factor 1-gamma (EF-1-gamma) (eEF-1B gamma)	0.00372	89379.3	53901	83146.6	52501.3	22662.4	21677.8	35478.3	1.65821
571	913	P62306	SNRPF	RUXF_HUMAN	Small nuclear ribonucleoprotein F (snRNP-F) (Sm protein F) (Sm-F) (SmF)	0.21944	4784.73	2889.01	5629.11	1593.82	2611.56	3581.73	1895.72	1.65618
726	11	P35908	KRT2	K22E_HUMAN	Keratin, type II cytoskeletal 2 epidermal (Cytokeratin-2e) (CK-2e) (Epithelial keratin-2e) (Keratin-2 epidermis) (Keratin-2e) (K2e) (Type-II keratin Kb2)	0.38892	2.28026e+06	1.37941e+06	592212	660704	2.77297e+06	1.17109e+06	900850	1.65307
523	443	P54709	ATP1B3	AT1B3_HUMAN	Sodium/potassium-transporting ATPase subunit beta-3 (Sodium/potassium-dependent ATPase subunit beta-3) (ATPB-3) (CD antigen CD298)	0.18511	21451	13003.3	13521.1	10472	16141.2	7955.05	8447.77	1.64966
301	240	P05387	RPLP2	RLA2_HUMAN	Large ribosomal subunit protein P2 (60S acidic ribosomal protein P2) (Renal carcinoma antigen NY-REN-44)	0.04486	165995	100811	134561	106817	79214.5	34262.2	65184	1.6466
271	409	Q9HD45	TM9SF3	TM9S3_HUMAN	Transmembrane 9 superfamily member 3 (EP70-P-iso) (SM-11044-binding protein)	0.0313	6396.09	3895.42	7127.18	2927.36	2444.07	2014.97	2500.66	1.64195
677	967	O00232	PSMD12	PSD12_HUMAN	26S proteasome non-ATPase regulatory subunit 12 (26S proteasome regulatory subunit RPN5) (26S proteasome regulatory subunit p55)	0.32653	5049.86	3094.8	1716.65	2341.72	5290.58	2118.88	1955.06	1.63172
161	688	P61088	UBE2N	UBE2N_HUMAN	Ubiquitin-conjugating enzyme E2 N (EC 2.3.2.23) (Bendless-like ubiquitin-conjugating enzyme) (E2 ubiquitin-conjugating enzyme N) (Ubc13) (UbcH13) (Ubiquitin carrier protein N) (Ubiquitin-protein ligase N)	0.00401	7306.53	4483.29	7199.74	4626.85	1302.73	2070.7	2823.24	1.62973
138	524	P63220	RPS21	RS21_HUMAN	Small ribosomal subunit protein eS21 (40S ribosomal protein S21)	0.00183	19661.4	12108.6	19403.7	11510.2	3835.5	4660.33	7552.8	1.62376
790	959	Q04726	TLE3	TLE3_HUMAN	Transducin-like enhancer protein 3 (Enhancer of split groucho-like protein 3) (ESG3)	0.46176	3737.93	2316.74	1467.83	2078.24	5386.36	1317.51	1421.19	1.61344
386	691	P28070	PSMB4	PSB4_HUMAN	Proteasome subunit beta type-4 (26 kDa prosomal protein) (HsBPROS26) (PROS-26) (Macropain beta chain) (Multicatalytic endopeptidase complex beta chain) (Proteasome beta chain) (Proteasome chain 3) (HsN3)	0.09119	22248.2	13801.8	19828	8579.35	8286.96	11305.3	8446.44	1.61198
439	200	P05388	RPLP0	RLA0_HUMAN	Large ribosomal subunit protein uL10 (60S acidic ribosomal protein P0) (60S ribosomal protein L10E)	0.12509	27778.4	17268.9	18842.5	19216.2	18022.5	4926.31	10509.4	1.60858
489	981	Q99567	NUP88	NUP88_HUMAN	Nuclear pore complex protein Nup88 (88 kDa nucleoporin) (Nucleoporin Nup88)	0.15802	1311.91	816.28	928.002	698.615	890.757	417.677	495.626	1.60718
220	203	P10606	COX5B	COX5B_HUMAN	Cytochrome c oxidase subunit 5B, mitochondrial (Cytochrome c oxidase polypeptide Vb)	0.01466	16563.7	10314.2	17733.5	10543.1	5312.81	4268.63	6249.54	1.60592
253	599	P35606	COPB2	COPB2_HUMAN	Coatomer subunit beta' (Beta'-coat protein) (Beta'-COP) (p102)	0.02394	12996.9	8101.86	13069.3	6756.33	2825.63	4980.77	4895.02	1.60419
710	562	Q86SX6	GLRX5	GLRX5_HUMAN	Glutaredoxin-related protein 5, mitochondrial (Monothiol glutaredoxin-5)	0.36693	3448.38	2152.97	3017.02	1486.38	3540.31	2186.23	1295.41	1.60169
403	317	P04792	HSPB1	HSPB1_HUMAN	Heat shock protein beta-1 (HspB1) (28 kDa heat shock protein) (Estrogen-regulated 24 kDa protein) (Heat shock 27 kDa protein) (HSP 27) (Stress-responsive protein 27) (SRP27)	0.10371	5576.5	3496.46	5652.33	3076.15	3138.12	1652.9	2080.03	1.5949
657	1086	P52657	GTF2A2	T2AG_HUMAN	Transcription initiation factor IIA subunit 2 (General transcription factor IIA subunit 2) (TFIIA p12 subunit) (TFIIA-12) (TFIIAS) (Transcription initiation factor IIA gamma chain) (TFIIA-gamma)	0.30454	3542.67	2231.63	2825.53	2507.13	3399.19	1301.39	1311.05	1.58748
214	841	O00469	PLOD2	PLOD2_HUMAN	Procollagen-lysine,2-oxoglutarate 5-dioxygenase 2 (EC 1.14.11.4) (Lysyl hydroxylase 2) (LH2)	0.01361	7590.08	4789.04	7344.59	4288.18	2483.84	1635.42	2801.04	1.58489
586	313	P49821	NDUFV1	NDUV1_HUMAN	NADH dehydrogenase [ubiquinone] flavoprotein 1, mitochondrial (NDUFV1) (EC 7.1.1.2) (Complex I-51kD) (CI-51kD) (NADH dehydrogenase flavoprotein 1) (NADH-ubiquinone oxidoreductase 51 kDa subunit)	0.23235	3278.03	2075.42	2297.83	1978.89	2677.15	936.899	1202.61	1.57946
341	340	Q969V3	NCLN	NCLN_HUMAN	BOS complex subunit NCLN (Nicalin) (Nicastrin-like protein)	0.06868	13181.8	8351.53	10111.2	6882.74	6080.16	4132.75	4830.25	1.57837
805	857	O95302	FKBP9	FKBP9_HUMAN	Peptidyl-prolyl cis-trans isomerase FKBP9 (PPIase FKBP9) (EC 5.2.1.8) (63 kDa FK506-binding protein) (63 kDa FKBP) (FKBP-63) (FK506-binding protein 9) (FKBP-9) (Rotamase)	0.47901	7088.17	4492.72	4541.45	3241.11	9753.18	4205.63	2595.45	1.5777
555	716	Q8NFH4	NUP37	NUP37_HUMAN	Nucleoporin Nup37 (p37) (Nup107-160 subcomplex subunit Nup37)	0.21011	1817.94	1152.59	1449.86	983.261	1356.2	649.114	665.351	1.57727
209	686	P22102	GART	PUR2_HUMAN	Trifunctional purine biosynthetic protein adenosine-3 [Includes: Phosphoribosylamine--glycine ligase (EC 6.3.4.13) (Glycinamide ribonucleotide synthetase) (GARS) (Phosphoribosylglycinamide synthetase); Phosphoribosylformylglycinamidine cyclo-ligase (EC 6.3.3.1) (AIR synthase) (AIRS) (Phosphoribosyl-aminoimidazole synthetase); Phosphoribosylglycinamide formyltransferase (EC 2.1.2.2) (5'-phosphorib…	0.01274	10177.1	6455.03	12032.1	5484.31	3089.39	2475.46	3722.03	1.57661
467	22	P13639	EEF2	EF2_HUMAN	Elongation factor 2 (EF-2) (EC 3.6.5.-)	0.14238	21710.1	13774	28504.7	10846.8	12831.2	8329.53	7936.11	1.57616
610	668	P46776	RPL27A	RL27A_HUMAN	Large ribosomal subunit protein uL15 (60S ribosomal protein L27a)	0.25837	11324.3	7193.65	8983.08	5096.59	9201.93	4965.91	4130.68	1.57421
240	484	P25789	PSMA4	PSA4_HUMAN	Proteasome subunit alpha type-4 (Macropain subunit C9) (Multicatalytic endopeptidase complex subunit C9) (Proteasome component C9) (Proteasome subunit L)	0.01989	44637.4	28359.4	42882.4	20763.2	5502.66	16671.6	16278.1	1.57399
315	910	Q8WW12	PCNP	PCNP_HUMAN	PEST proteolytic signal-containing nuclear protein (PCNP) (PEST-containing nuclear protein)	0.05147	2805.58	1788.92	3192.56	1620.61	935.47	1102.61	1016.66	1.56831
550	549	P42167	TMPO	LAP2B_HUMAN	Lamina-associated polypeptide 2, isoforms beta/gamma (Thymopoietin, isoforms beta/gamma) (TP beta/gamma) (Thymopoietin-related peptide isoforms beta/gamma) (TPRP isoforms beta/gamma) [Cleaved into: Thymopoietin (TP) (Splenin); Thymopentin (TP5)]	0.2086	13639	8711.18	11336.8	8404.6	10504.5	3081.46	4927.83	1.56569
599	1077	P04259	KRT6B	K2C6B_HUMAN	Keratin, type II cytoskeletal 6B (Cytokeratin-6B) (CK-6B) (Keratin-6B) (K6B) (Type-II keratin Kb10)	0.24531	3098.37	1979.37	2585.86	1503.32	2365.33	1422.36	1119	1.56533
453	179	Q86VP6	CAND1	CAND1_HUMAN	Cullin-associated NEDD8-dissociated protein 1 (Cullin-associated and neddylation-dissociated protein 1) (TBP-interacting protein of 120 kDa A) (TBP-interacting protein 120A) (p120 CAND1)	0.13612	3266.44	2086.99	3256.48	1413.85	1727.75	1442.55	1179.45	1.56515
53	437	Q15057	ACAP2	ACAP2_HUMAN	Arf-GAP with coiled-coil, ANK repeat and PH domain-containing protein 2 (Centaurin-beta-2) (Cnt-b2)	5.4468e-06	206851	132736	206530	125927	12172.6	25316.2	74115.2	1.55837
463	1060	P27694	RPA1	RFA1_HUMAN	Replication protein A 70 kDa DNA-binding subunit (RP-A p70) (Replication factor A protein 1) (RF-A protein 1) (Single-stranded DNA-binding protein) [Cleaved into: Replication protein A 70 kDa DNA-binding subunit, N-terminally processed]	0.14011	3828.08	2457.88	3436.01	2194.17	2207.05	1419.42	1370.2	1.55747
384	713	O60763	USO1	USO1_HUMAN	General vesicular transport factor p115 (Protein USO1 homolog) (Transcytosis-associated protein) (TAP) (Vesicle-docking protein)	0.09024	5807.04	3732.18	4627.95	3601.38	3097.77	1238.16	2074.87	1.55594
584	7	P35579	MYH9	MYH9_HUMAN	Myosin-9 (Cellular myosin heavy chain, type A) (Myosin heavy chain 9) (Myosin heavy chain, non-muscle IIa) (Non-muscle myosin heavy chain A) (NMMHC-A) (Non-muscle myosin heavy chain IIa) (NMMHC II-a) (NMMHC-IIA)	0.23136	47908.2	30805.1	28459.6	29264.2	38036.1	13104.4	17103.2	1.55521
204	722	O60701	UGDH	UGDH_HUMAN	UDP-glucose 6-dehydrogenase (UDP-Glc dehydrogenase) (UDP-GlcDH) (UDPGDH) (EC 1.1.1.22)	0.01186	7414.09	4768.09	7597.23	5066.16	2172.12	1733.86	2646	1.55494
169	266	P62826	RAN	RAN_HUMAN	GTP-binding nuclear protein Ran (EC 3.6.5.-) (Androgen receptor-associated protein 24) (GTPase Ran) (Ras-like protein TC4) (Ras-related nuclear protein)	0.00473	53657	34566.4	55108.7	41236.5	5412.98	14919.5	19090.6	1.55229
481	786	P11279	LAMP1	LAMP1_HUMAN	Lysosome-associated membrane glycoprotein 1 (LAMP-1) (Lysosome-associated membrane protein 1) (CD107 antigen-like family member A) (CD antigen CD107a)	0.1516	11255.3	7277.95	12676.7	5251.45	6071.69	5071.92	3977.35	1.54649
385	486	O75396	SEC22B	SC22B_HUMAN	Vesicle-trafficking protein SEC22b (ER-Golgi SNARE of 24 kDa) (ERS-24) (ERS24) (SEC22 vesicle-trafficking protein homolog B) (SEC22 vesicle-trafficking protein-like 1)	0.09082	7614.46	4950.4	6684.44	5537.94	3817.29	2107.82	2664.05	1.53815
598	840	Q9HB40	SCPEP1	RISC_HUMAN	Retinoid-inducible serine carboxypeptidase (EC 3.4.16.-) (Serine carboxypeptidase 1)	0.24411	4216.1	2751.2	2820.64	2494.35	3245.6	1500.74	1464.9	1.53246
242	97	Q13162	PRDX4	PRDX4_HUMAN	Peroxiredoxin-4 (EC 1.11.1.24) (Antioxidant enzyme AOE372) (AOE37-2) (Peroxiredoxin IV) (Prx-IV) (Thioredoxin peroxidase AO372) (Thioredoxin-dependent peroxide reductase A0372) (Thioredoxin-dependent peroxiredoxin 4)	0.02017	15316.7	10037.1	16782.7	8814.36	4547.16	4117.38	5279.57	1.526
165	940	Q15942	ZYX	ZYX_HUMAN	Zyxin (Zyxin-2)	0.00448	16416.1	10821.3	16420	10606.9	2326.37	4250.86	5594.77	1.51701
231	198	P37802	TAGLN2	TAGL2_HUMAN	Transgelin-2 (Epididymis tissue protein Li 7e) (SM22-alpha homolog)	0.01806	18761.8	12374	18100.2	12838.8	5862.51	4157.26	6387.79	1.51623
208	370	Q8IXI1	RHOT2	MIRO2_HUMAN	Mitochondrial Rho GTPase 2 (MIRO-2) (hMiro-2) (EC 3.6.5.-) (Ras homolog gene family member T2)	0.0125	13263.8	8760.1	13194.9	9147.04	3517.71	3265.06	4503.7	1.51412
162	337	P07814	EPRS1	SYEP_HUMAN	Bifunctional glutamate/proline--tRNA ligase (Bifunctional aminoacyl-tRNA synthetase) (Cell proliferation-inducing gene 32 protein) (Glutamatyl-prolyl-tRNA synthetase) [Includes: Glutamate--tRNA ligase (EC 6.1.1.17) (Glutamyl-tRNA synthetase) (GluRS); Proline--tRNA ligase (EC 6.1.1.15) (Prolyl-tRNA synthetase)]	0.00417	29659.7	19636.5	25887.6	19423.9	7252.66	5038.48	10023.2	1.51044
605	953	Q9BW27	NUP85	NUP85_HUMAN	Nuclear pore complex protein Nup85 (85 kDa nucleoporin) (FROUNT) (Nucleoporin Nup75) (Nucleoporin Nup85) (Pericentrin-1)	0.25298	3067.92	2039.27	3268.64	1766.34	2299.03	1141.12	1028.64	1.50442
518	1065	O43464	HTRA2	HTRA2_HUMAN	Serine protease HTRA2, mitochondrial (EC 3.4.21.108) (High temperature requirement protein A2) (HtrA2) (Omi stress-regulated endoprotease) (Serine protease 25) (Serine proteinase OMI)	0.18158	7411.49	4933.9	8237.67	2943.53	3494.32	4007.76	2477.59	1.50216
191	721	Q9UHX1	PUF60	PUF60_HUMAN	Poly(U)-binding-splicing factor PUF60 (60 kDa poly(U)-binding-splicing factor) (FUSE-binding protein-interacting repressor) (FBP-interacting repressor) (Ro-binding protein 1) (RoBP1) (Siah-binding protein 1) (Siah-BP1)	0.00904	29643.9	19748.8	29808.5	22081.6	5641.27	8060.14	9895.05	1.50105
171	167	P62701	RPS4X	RS4X_HUMAN	Small ribosomal subunit protein eS4, X isoform (40S ribosomal protein S4) (SCR10) (Single copy abundant mRNA protein)	0.00513	29699.3	19811	27009	21016.8	7648.97	4306.29	9888.33	1.49913
203	123	P23396	RPS3	RS3_HUMAN	Small ribosomal subunit protein uS3 (40S ribosomal protein S3) (EC 4.2.99.18)	0.01181	70289.1	47223.9	78258.9	41238.5	18469.8	15765.9	23065.2	1.48842
383	328	Q9H3N1	TMX1	TMX1_HUMAN	Thioredoxin-related transmembrane protein 1 (Protein disulfide-isomerase TMX1) (EC 5.3.4.1) (Thioredoxin domain-containing protein 1) (Transmembrane Trx-related protein)	0.08967	21423.2	14412.2	19155.6	13154.6	10122	5225.75	7011.01	1.48646
507	905	O15371	EIF3D	EIF3D_HUMAN	Eukaryotic translation initiation factor 3 subunit D (eIF3d) (Eukaryotic translation initiation factor 3 subunit 7) (eIF-3-zeta) (eIF3 p66)	0.1741	3688.23	2484.89	3050.13	2471.03	2234.75	1108.8	1203.34	1.48426
532	640	Q7Z434	MAVS	MAVS_HUMAN	Mitochondrial antiviral-signaling protein (MAVS) (CARD adapter inducing interferon beta) (Cardif) (Interferon beta promoter stimulator protein 1) (IPS-1) (Putative NF-kappa-B-activating protein 031N) (Virus-induced-signaling adapter) (VISA)	0.19342	1054.08	710.417	827.985	429.493	555.76	517.255	343.661	1.48375
435	247	Q99497	PARK7	PARK7_HUMAN	Parkinson disease protein 7 (Maillard deglycase) (Oncogene DJ1) (Parkinsonism-associated deglycase) (Protein DJ-1) (DJ-1) (Protein/nucleic acid deglycase DJ-1) (EC 3.1.2.-, EC 3.5.1.-, EC 3.5.1.124)	0.12218	6561.9	4438.45	6109.55	5213.59	3281.09	2033.1	2123.45	1.47842
530	789	P14406	COX7A2	CX7A2_HUMAN	Cytochrome c oxidase subunit 7A2, mitochondrial (Cytochrome c oxidase subunit VIIa-liver/heart) (Cytochrome c oxidase subunit VIIa-L) (Cytochrome c oxidase subunit VIIaL)	0.1908	3949.23	2676.74	3516.74	2372.88	2393.68	1380.87	1272.49	1.47539
187	47	Q14974	KPNB1	IMB1_HUMAN	Importin subunit beta-1 (Importin-90) (Karyopherin subunit beta-1) (Nuclear factor p97) (Pore targeting complex 97 kDa subunit) (PTAC97)	0.00783	56212.5	38230.1	58321.4	40034.2	12745.1	12358.4	17982.4	1.47037
344	751	P35637	FUS	FUS_HUMAN	RNA-binding protein FUS (75 kDa DNA-pairing protein) (Oncogene FUS) (Oncogene TLS) (POMp75) (Translocated in liposarcoma protein)	0.06955	5650.03	3856.18	5523.02	3292.52	2132.67	1750.63	1793.86	1.46519
692	681	Q92769	HDAC2	HDAC2_HUMAN	Histone deacetylase 2 (HD2) (EC 3.5.1.98) (Protein deacylase HDAC2) (EC 3.5.1.-)	0.34601	5332.66	3644.01	6304.78	2024.16	4041.07	3289.77	1688.65	1.4634
528	1027	P23434	GCSH	GCSH_HUMAN	Glycine cleavage system H protein, mitochondrial (Lipoic acid-containing protein)	0.18944	13131	8995.54	10660.5	8352.74	7595.06	4786.19	4135.48	1.45973
687	1061	Q92896	GLG1	GSLG1_HUMAN	Golgi apparatus protein 1 (CFR-1) (Cysteine-rich fibroblast growth factor receptor) (E-selectin ligand 1) (ESL-1) (Golgi sialoglycoprotein MG-160)	0.34231	1838.29	1259.7	1220.65	1079.3	1561.19	802.203	578.582	1.4593
353	73	Q12931	TRAP1	TRAP1_HUMAN	Heat shock protein 75 kDa, mitochondrial (HSP 75) (TNFR-associated protein 1) (Tumor necrosis factor type 1 receptor-associated protein) (TRAP-1)	0.07348	11160.8	7666.86	11201.2	6531.89	4372.03	3236.51	3493.95	1.45572
212	156	Q92841	DDX17	DDX17_HUMAN	Probable ATP-dependent RNA helicase DDX17 (EC 3.6.4.13) (DEAD box protein 17) (DEAD box protein p72) (DEAD box protein p82) (RNA-dependent helicase p72)	0.01298	23894	16432.1	24824.8	17926.2	6273.13	4883.32	7461.85	1.4541
[truncated: 817 more rows]

[truncated: 3 more sheets: Table S4, Table S5, Table S6]
